# Supplementary material for: Haloperidol bound D2 dopamine receptor structure inspired the discovery of subtype selective ligands
Source: Nat Commun. 2020 Feb 26;11:1074. doi: 10.1038/s41467-020-14884-y (PMC7044277; doi:10.1038/s41467-020-14884-y)
Supplement: Supplementary file 4 — Source Data [file 41467_2020_14884_MOESM4_ESM.xlsx]

## Sheet: Fig_1
Fig_1a
Log [Haloperidol], M	DRD2				DRD3				DRD4
-5	0.861574	-0.746697	0.631821	-0.746697	2.26209	-1.79407	1.63807	-2.10608	0.317797	-3.07203	2.01271	0.741525
-6	2.46984	1.78059	3.1591	-0.0574383	1.63807	-0.234009	1.63807	0.390016	-0.105932	-0.95339	2.01271	0.317797
-7	7.98392	2.6996	5.45663	4.30787	6.94228	4.44618	2.5741	4.75819	5.82627	2.43644	2.86017	2.86017
-8	10.9707	8.67318	16.7145	7.29466	26.2871	24.415	26.5991	23.7909	11.7585	12.6059	21.0805	9.63983
-9	53.2453	50.0287	47.0419	47.5014	78.0811	72.1529	73.4009	78.7052	61.7585	62.6059	63.4534	61.7585
-9.5	76.2206	65.4222	76.2206	65.4222	86.8175	95.8658	83.6974	84.0094	78.2839	101.589	77.0127	88.0297
-10	89.0867	81.7346	96.8983	82.8834	99.61	88.3775	97.4259	94.9298	90.1483	83.7924	95.6568	93.1144
-10.5	104.021	93.452	97.3578	86.3297	92.7457	91.8097	86.1934	90.5616	92.6907	87.6059	88.0297	85.4873
-11	104.48	104.48	104.021	87.019	104.914	94.3058	111.778	89.0016	85.0636	88.0297	95.6568	89.3008
-12	101.723	84.9512	95.5198	91.8438		81.5133	104.602	103.042	105.403	98.6229	97.7754	98.1992
-13	75.9908	78.2883	82.4239	79.8966	81.5133	92.1217	88.6895	85.5694	90.1483	83.7924	92.6907	79.9788
Log [L-741626], M	DRD2						DRD3						DRD4
-4	-1.35512	1.99283	-0.637704	-1.59426	3.42766	-1.8334	1.78917	1.2089	0.338491	-3.43327	0.628626	-0.531915	1.89208	0.630694	-0.210231	-0.210231	-2.31254	0.210231
-5	1.03627	3.6668	-1.8334	-0.159426	1.03627	3.18852	9.33269	6.1412	5.27079	2.65957	10.2031	4.98066	2.73301	4.41486	4.83532	3.15347	2.31254	2.73301
-6	8.21044	4.38422	8.44958	4.14508	6.77561	10.6018	33.7041	31.0928	32.8337	32.8337	26.7408	38.6364	12.8241	27.1198	21.6538	23.3357	19.972	14.506
-7	29.733	32.3635	33.0809	32.8418	34.0375	33.3201	78.675	74.323	84.4778	71.7118	82.4468	88.2495	75.0526	67.9047	62.8591	59.9159	75.8935	75.8935
-8	78.2782	80.4304	73.2563	83.061	72.778	84.4958	101.016	93.7621	94.0522	95.793	138.153	63.2979	91.8711	84.3027	93.5529	96.4962	93.5529	91.8711
-8.5	93.8222	94.0614	107.453	92.6265	93.8222	93.1048	87.3791	104.497	101.596	107.108	98.6944	100.725	103.224	99.4394	102.803	103.224	99.4394	91.8711
-9	100.279	96.4528	102.67	87.1264	100.04	104.584	84.7679	88.8298	89.7002	98.4043	97.5338	93.7621	79.2572	91.8711	89.7687	85.9846	96.9166	113.735
-9.5	97.4093	97.4093	108.171	98.605	95.0179	103.388	81.5764	85.058	98.1141	87.3791	78.3849	90.2805	89.7687	87.246	104.905	87.6664	93.1325	88.9278
-10				91.5385	88.2344	89.4739	72.2921	84.1876	72.0019	76.9342	89.7002	81.8665	74.6321	83.0413	75.8935	70.4275	85.5641	84.3027
-11	89.0395	93.1048	90.4743	90.2352	86.4089	84.7349	77.8046	89.7002	91.441	74.6132	85.6383	84.7679	92.712	78.8367	85.1437	96.4962	77.9958	82.6209
-12	100.518	86.6481	95.4962	94.7788	98.1268	94.5397	78.0948	78.0948	88.2495	84.7679	85.9284	102.466	77.1549	85.1437	85.1437	89.7687	83.4618	81.3595
-13	93.8222	89.2786	87.6046	85.6915	92.3874	93.1048	78.675	77.5145	81.2863	63.0077	75.4836	75.1934	88.0869	85.5641	82.6209	79.6776	79.2572	79.6776

## Sheet: Fig_3
Fig_3a
Log[Drug]	DRD2-WT									DRD2 F1103.28A									DRD2 F1103.28L
-12	-7.7209	3.56872	-11.1202	-5.7974	-18.3122	14.3957	12.4212	21.7836	-1.1209	-4.1993	17.5508	-1.0258	-7.9942	-0.0948029	2.58921	-3.8613	-11.0689	-5.6504	4.5083	4.19571	1.1424	1.2646	2.9015	1.5014	4.31473	2.88805	3.18829
-11.52	10.5658	8.68008	-1.4434	5.58827	4.9296	13.8311	19.0585	28.0698	34.2223	14.9965	6.66914	17.8604	15.1148	4.77135	-13.035	18.0424	3.38721	12.9818	24.5354	29.8204	15.7493	29.5382	39.0213	48.3288	6.22947	-2.7811	1.98699
-11	4.9334	7.21614	-1.766	-6.3996	-4.3107	-5.3646	21.048	18.6238	5.76719	18.2474	-13.0232	-16.1193	20.3301	0.276123	4.46587	11.8572	14.8731	20.1382	15.816	19.8673	1.62825	15.4307	3.8988	-12.8429	13.5881	30.2577	21.1345
-10.52	8.05978	24.1134	23.7164	-2.2029	14.9603	-7.6605	-4.2473	22.3855	15.9154	5.47598	27.5357	-12.9458	20.2647	8.08825	19.1954	17.9657	14.9754	10.9115	17.2164	6.49644	19.1337	45.9873	17.8893	36.6213	15.1274	10.547	27.1416
-10	9.9455	25.9991	17.2652	20.7754	27.795	3.64989	25.4283	30.0426	37.3152	3.39954	2.61208	-3.6185	13.2599	8.98293	11.3178	19.0392	6.84772	1.736	10.5144	5.29607	-0.305702	17.8893	-12.5503	8.2891	28.6433	16.5917	22.7489
-9.52	27.2398	43.5167	44.7822	40.3099	41.1379	42.7564	40.5085	50.7403	30.2265	27.1486	14.9191	-0.793602	22.8833	8.96111	7.89185	17.0201	1.63377	11.0393	26.536	11.9315	3.76223	34.2212	31.9968	36.4457	12.0864	12.3116	-16.297
-9	51.5311	33.9143	52.5981	65.5842	66.7322	55.2712	58.2302	71.02	60.3368	21.0339	17.8604	9.45562	12.4307	7.25902	-2.6043	13.7485	9.44154	-6.4683	13.7987	0.62793	-1.5561	17.7137	13.1477	-3.5355	12.1239	3.30103	-1.2043
-8.52	93.2656	95.6724	92.9431	77.1769	79.2659	71.4182	77.4232	75.6176	79.697	3.97515	14.9191	14.4547	12.4307	15.9877	6.97534	3.12857	3.78069	-12.5768	19.7172	5.19602	4.37911	38.6116	48.0947	38.6116	34.6129	-5.9724	13.7383
-8	70.6367	72.3736	84.6805	78.0803	77.3651	77.1016	86.6519	79.5632	77.7576	6.51434	-3.8123	3.97515	15.0493	7.12809	8.72108	25.1733	-1.3566	10.9115	29.5036	29.0702	19.5338	45.4019	43.1775	45.3434	37.2409	34.6879	8.78249
-7.52	89.3701	83.9361	92.3724	89.5789	91.7807	86.0032	96.0478	86.7857	84.4618	4.05255	5.55337	3.74294	17.537	6.39652	12.1252	8.76463	7.00108	-2.5323	49.3932	34.0884	42.1242	75.7244	68.6999	75.7244	62.6959	22.0356	50.7568
-7	91.3799	89.9656	96.7642	92.7028	90.0117	92.9852	92.6706	90.0792	94.9443	14.6869	3.24474	3.18604	18.4535	14.9402	8.61197	24.1765	-6.4172	-0.410896	53.2277	50.7769	37.3227	68.4657	73.3243	61.4412	59.3544	73.2458	57.8902
-6.52	93.5634	99.7168	93.0671	101.473	96.4667	100.061	98.4218	97.9202	92.704	3.26344	3.41824	1.99287	26.2219	28.906	2.53411	13.9275	2.9117	-2.609	54.6115	42.0242	46.0255	80.2318	73.2073	84.9733	69.9794	45.9136	54.8867
-6	96.5905	98.1785	100.163	88.2615	91.4043	96.2597	93.8409	94.9611	95.7301	4.05255	11.5908	6.99384	12.278	17.5152	19.9373	2.28513	-7.5162	5.56979	46.5756	37.4061	33.9717	77.8903	70.8658	73.1487	68.4026	65.5492	69.8668
-5.52	94.4814	96.3424	99.171	96.9372	94.2837	95.6198	98.4051	98.5221	95.5796	3.16734	3.26344	9.85772	17.4497	8.86237	19.8282	0.509193	21.2372	14.7453	56.5621	50.01	43.8748	70.7487	87.3148	75.4317	63.8597	53.5351	56.3134
-5	94.6799	95.4987	95.201	94.3966	96.6361	95.6198	95.7635	88.9256	95.1617	3.97515	4.55172	9.78032	3.41547	4.90692	2.65746	15.9721	9.91476	-11.9123	55.8452	51.944	48.4262	80.2318	73.2073	68.3486	74.5223	50.5316	57.9653
-4.52	94.9032	95.7469	98.5507	91.5737	92.2512	93.0228	96.4992	96.6998	92.2192	6.60683	6.60683	2.10503	3.87373	7.50942	14.0673	18.4258	15.4354	12.1639	53.5278	55.6618	44.7084	72.9731	72.9731	84.5635	45.6508	47.3028	45.6133
Fig_3b
Log[Drug]	DRD2-WT									DRD2 F1103.28A									DRD2 F1103.28L
-12	2.23643	2.36602	2.36868	2.67606	2.16739	2.12734	2.14824	1.02294	3.79928	1.82508	1.68335	1.72779	1.86417	2.12185	2.27092	1.7027	1.7739	1.75469	-0.101253	-0.129096	-0.0983632	-0.011834	0.171115	0.130468
-11.52	2.41719	3.40338	2.6551	2.34368	2.52339	2.35669	1.75162	2.8723	2.66938	1.79766	1.66478	1.68335	1.93556	2.30116	2.82304	1.80587	1.73402	1.683	-0.0982668	-0.0917157	-0.00616576	-0.025138	0.343699	0.0817352
-11	2.28561	2.30953	2.49693	2.35772	2.30295	2.39742	3.98375	1.56714	2.49874	1.69109	1.78926	1.709	1.96254	2.44861	3.0984	1.72772	1.80555	1.72772	-0.0910413	-0.0374763	-0.164838	-0.0543186	0.188682	-0.0305037
-10.52	2.86908	2.57668	2.7076	2.74076	2.28515	2.76746	1.57637	1.94993	2.49874	1.77997	1.7258	1.72558	2.01812	2.35441	3.13956	1.68897	1.73386	1.81782	-0.0251448	0.0124279	-0.106456	0.0526281	-0.0651971	0.106653
-10	3.02658	2.49428	2.70693	2.72296	2.79347	2.56995	1.76545	1.58559	1.56714	1.76936	1.93828	1.9113	2.10092	2.43	3.01467	1.78617	1.77875	1.83639	-0.19085	-0.118016	-0.118016	0.0340318	0.124146	0.144066
-9.52	2.78336	2.8126	2.80927	2.84619	2.58296	2.72022	1.76545	1.2028	2.47106	1.74415	1.74305	1.79302	2.0558	2.28046	2.99932	1.76534	1.83655	1.83978	-0.120521	-0.153277	-0.0871877	-0.00396916	0.0531426	0.105477
-9	3.65658	3.17345	3.67452	2.9749	3.07314	3.46987	2.66476	3.95147	5.06293	1.78771	1.84807	2.05302	1.92463	2.37511	2.85071	1.80361	1.90517	2.09666	-0.160117	0.0284203	-0.122833	0.0253585	0.0527751	0.225433
-8.52	4.37496	3.99484	5.74128	6.56707	6.61089	6.20115	5.91151	5.88384	4.40804	1.82198	1.96901	2.33404	2.10208	2.46651	3.157	1.93181	2.13525	2.39036	-0.129385	-0.0117535	-0.0495188	0.0952597	0.0665201	0.13745
-8	15.3268	15.1148	16.7449	27.4037	26.6311	23.8074	19.9269	24.9446	21.2413	1.94425	2.23322	2.41916	1.93487	2.2065	3.07886	1.93036	2.17772	2.7057	-0.0467249	0.148942	-0.0369946	0.207058	0.335982	0.132085
-7.52	37.8418	44.9592	58.6118	43.0054	55.0074	48.586	48.419	72.5528	64.0624	1.98824	2.11471	2.77026	2.00022	2.27209	3.10026	2.00673	2.31657	3.19476	0.309637	0.363876	0.267633	0.615881	0.47821	0.397871
-7	72.0078	74.6368	66.9645	59.2359	63.6719	58.7266	59.326	73.941	65.8379	2.10189	2.28142	3.00197	2.07441	2.25302	3.09281	2.21905	2.45592	3.42824	1.55156	0.745768	1.1583	1.83544	1.52364	1.47991
-6.52	78.7922	74.258	83.8123		77.1208	64.8005	70.5143	83.6074	72.8664	2.06541	2.34133	3.19963	2.01812	2.25278	3.05188	2.19176	2.52438	3.75229	2.50417	2.31062	2.27603	2.80612	3.19884	3.08565
-6	104.57	98.4331	106.255	72.6154	73.8394	78.8837		92.1163	88.2977	2.08309	2.56199	3.20295	2.07417	2.40209	3.00211	2.28138	2.74848	4.06924	3.49377	3.75129	4.01256	3.63031	2.764	3.37136
-5.52	102.287	102.358		81.8337	72.2635	80.981	90.0087	116.144	98.8911	2.03025	2.55116	3.7537	1.98022	2.1872	2.88118	2.28719	2.78562	4.32903	4.30688	3.58327	3.17094	3.56989	3.72491	3.45442
-5	112.633			105.275		98.5438		105.099	112.565	2.03821	2.34222	3.02165	2.09138	2.56303	2.6435	2.35872	2.71183	3.57339	5.44485	3.74551	3.99792	3.74541	4.25692	3.61318
Fig_3c
Log[Drug]	DRD2-WT									DRD2 F1103.28A									DRD2 F1103.28L
-12	5.30558	-4.8923	-12.733	-1.883	-0.208099	-16.5056	-3.2274	22.4524	-2.0571	-6.9084	-7.1406	8.57207	-14.0388	-0.880402	-4.5028	27.9847	-15.286	0.279167	-9.0418	-5.0572	-9.7753	24.5625	10.455	-3.594		-11.9419	-13.7816
-11.52	11.5335	13.2455	15.2305	7.48901	4.21445	9.48385	32.4836	21.3489	42.8324	-22.0019	9.11388	-31.445	3.98579	-3.2371	19.5664	2.55388	26.2723	16.9945	10.0309	4.59584	15.2992	34.3969	24.9138	34.2798	21.5475	3.22594	19.8205
-11	25.0067	7.06726	19.399	-4.2354	-19.0273	3.76279	32.3665	18.8244	27.4345	-9.6175	15.1513	-12.791	-1.4041	16.926	5.36055	14.8731	33.3265	12.8029	9.91417	13.8987	7.1633	1.55729	-3.1257	31.9968	13.6632	15.165	22.6363
-10.52	36.5196	13.1215	30.515	10.8765	-4.6118	7.30082	39.8732	28.9894	33.9548	27.5357	2.45728	11.9778	4.72772	15.093	16.795	30.3105	9.6336	26.1956	8.63042	24.5521	18.5169	15.8405	3.95734	24.8552	13.7008	22.6738	18.0559
-10	30.912	22.4013	39.5964	4.77904	-4.2354	0.187134	39.589	34.2056	43.2671	-6.6762	8.80427	17.9378	-3.1062	0.319771	13.2818	3.62734	26.2212	16.8923	-3.34	10.581	11.1812	-0.7257	15.7234	10.8062	13.7383	12.1615	24.1005
-9.52	29.7954	31.0609	40.6137	14.7533	4.30855	6.28458	34.6235	38.6026	45.7749	8.80427	18.0926	17.9378	10.0522	-0.640404	24.6726	3.75513	21.0839	15.8699	-11.3091	7.29668	19.1504	6.29883	13.1477	29.5382	6.22947	-2.8562	22.6738
-9	50.9108	57.9824	64.8058	28.6043	24.1441	25.7626	68.5958	61.4569	59.9355	-0.484001	-0.561401	5.55337	-6.7504	9.09203	10.6632	11.9594	14.8476	34.3743	9.31398	7.79684	22.4181	8.40618	36.5627	36.3871	28.6058	22.5612	21.0219
-8.52	64.5825	59.1734	57.1139	43.5468	40.7239	43.8667	54.9367	67.0577	71.5884	2.61208	18.0152	36.4369	15.1584	8.93929	8.96111	4.67524	21.135	16.8156	32.4379	30.2205	44.9418	52.7776	38.4945	54.9435	41.8964	41.7462	35.8894
-8	74.0608	77.7579	74.8548	59.6561	53.4646	60.8794	74.9823	74.9154	83.8097	11.9004	14.8417	33.2634	12.4307	16.795	15.0057	18.068	7.76783	27.1668	40.9739	50.7269	49.3598	64.251	54.7094	68.8169	55.3748	74.6724	43.0603
-7.52	86.7896	85.152	83.291	74.147	71.7381	81.1478	90.9653	82.4555	87.421	-0.561401	11.7456	27.1486	13.3472	14.111	24.6072	15.9977	0.68811	20.0104	54.128	57.1956	61.8804	73.4414	68.5828	82.5733	49.1049	65.3615	79.0276
-7	95.598	91.4295	85.3505	88.3932	84.5729	79.5858	85.933	88.7083	90.2631	33.4182	24.0526	27.0712	0.188843	15.0493	17.5152	11.9594	5.69759	35.3967	53.3611	64.4812	68.4825	80.4659	75.5487	91.9393	71.6314	83.4202	75.7988
-6.52	96.8634	91.6528	96.1191	93.5685	95.6763	90.1999	99.6924	93.2223	98.171	39.4556	20.8016	33.3408	12.4089	21.9667	34.9506	16.9945	22.1573	12.8284	60.7301	65.1481	65.0981	82.6318	73.0902	82.4562	80.6795	59.2794	80.3792
-6	95.6228	96.8138	93.4641	92.8158	93.832	91.8183	93.3393	92.8545	86.4847	20.879	27.1486	8.49467	21.1375	8.72108	31.4809	9.94032	9.83808	7.71671	58.7628	51.7773	68.5158	87.3148	96.5637	84.7977	80.5669	60.8562	75.8363
-5.52	100.833	92.422	96.8138	90.708	92.6088	90.7833	93.2558	94.7772	94.5932	30.1673	36.3595	20.9565	20.9848	35.8889	34.0341	-1.2544	17.0201	34.3999	57.4124	57.8458	69.0994	84.9733	80.0561	87.1977	77.5258	66.7882	84.8469
-5	96.8138	93.7867	92.6453	88.6003	87.3205	91.7431	94.0583	89.9287	96.6831	27.0712	30.2447	14.6869	21.1593	13.129	26.1783	-16.6151	12.9562	27.0646	58.0959	57.7958	71.1	75.6658	77.7732	87.1977	68.5152	77.4132	80.3416
-4.52	96.0694	91.9506	94.0596	85.401	90.5198	92.4958	95.6131	90.029	92.5536	20.6468	17.3185	42.2421	13.6964	16.2713	26.6802	19.4992	18.4258	32.7386	58.4293	61.5136	72.8672	82.4562	87.0221	75.2561	74.2595	53.047	59.1667
Fig_3d
Log[Drug]	DRD2-WT									DRD2 F1103.28A									DRD2 F1103.28L
-12	4.70555	3.88139	4.18898	3.84398	3.84446	3.87276	3.95395	3.59449	3.60213	1.63095	1.69264	1.6566	1.70835	1.82975	1.65114	1.73515	1.75501	1.6901	0.817047	0.803286	0.842037	0.753271	0.903356	0.907098	0.9482	0.891153	0.90473
-11.52	3.3514	3.51379	3.34174	3.86293	4.02454	4.18736	4.10029	3.74592	4.36719	1.61238	1.7782	1.75344	1.61393	1.6509	1.82742	1.75453	1.65716	1.70899	0.739546	0.847572	0.733219	0.78723	0.821334	0.912997	1.0082	0.921264	0.85053
-11	5.60398	3.96532	4.16129	3.82336	4.06267	4.03174	3.81413	4.07481	4.58174	1.66323	2.31967	1.67163	1.97789	1.71486	1.81696	1.72821	1.7027	1.71529	0.727367	0.803128	0.777505	0.816586	0.826371	0.895442	0.995721	0.87232	1.00021
-10.52	4.51965	6.17132	4.76849	3.98618	4.14828	4.0514	3.60808	3.80281	4.57041	1.66456	1.75145	1.74393	1.66904	1.86486	1.8344	1.78666	1.71497	1.76082	0.847731	0.777031	0.853583	0.804354	1.09201	0.882635	0.890496	0.921593	0.907577
-10	3.63633	4.22213	3.93426	4.06123	4.08809	4.13581	4.89789	3.73969	4.40993	1.88676	1.68999	1.89494	1.68881	1.7616	1.9744	1.72143	1.73467	1.70124	0.777505	0.834603	0.801705	0.723771	0.87213	0.958757	0.890824	0.88086	0.938564
-9.52	4.52678	4.32452	4.4009	4.39454	4.55592	4.70099	4.76203	4.57466	4.64769	1.64665	1.81579	1.71696	1.70788	1.69718	1.83463	1.7345	1.75937	1.9021	0.815465	0.821159	0.86497	0.775863	0.930841	0.887815	0.959697	1.1442	0.984442
-9	5.59181	4.44286	5.4634	4.20655	4.26601	4.23196	6.14073	5.2483	8.78631	1.70878	1.75189	1.77953	1.65114	1.74439	1.87277	1.76018	1.8049	1.81701	0.839981	0.86418	0.895813	0.838314	0.847812	1.19964	0.968675	0.913818	1.19106
-8.52	6.95519	10.6803	8.40964	5.81098	4.94893	5.98938	8.14833	9.14237	8.77669	1.9553	1.9909	1.77798	1.81858	1.68718	1.87231	1.72127	1.77277	1.81637	0.886955	1.15141	1.04844	0.978759	1.05963	1.04567	1.00886	1.12624	1.0439
-8	19.0993	25.2494	16.3411	14.3144	11.2312	12.8766	17.2566	18.2263	16.5156	1.74305	1.75167	1.85824	1.74346	1.79974	1.79812	1.72159	1.73338	1.9654	1.42993	1.85192	2.09692	1.61464	1.4247	1.55723	1.70328	1.99037	1.35267
-7.52	37.663	37.8279	34.2682	29.2235	29.8377	33.7069	31.0328	28.5097	31.1567	1.80584	1.77865	1.79523	1.70625	1.78998	1.79812	1.73305	1.75921	1.88692	4.18406	5.33819	4.69683	6.23823	6.86879	5.9595	5.56023	6.09271	3.16021
-7	60.0625	58.8888	58.966	44.6969	52.556	54.4002	47.2717	45.6897	52.8235	1.75189	1.90246	1.92678	1.79068	1.78928	1.8444	1.82412	1.86884	1.89225	14.4489	10.5622	11.4073	10.2144	9.58846	10.2112	12.6883	13.4984	11.2306
-6.52	70.7144	78.6501	64.7905	60.9199	60.6178	64.5352	58.9395	57.5859	56.1436	1.77953	1.81314	2.04197	1.73416	1.89254	1.84417	1.80458	1.81007	1.91195	15.2331	16.8727	14.6698	16.2472	16.0164	17.4181	15.5036	18.1697	19.938
-6	72.9788	78.3442	75.8163	62.5418	67.3429	73.2357	61.0922	75.923	66.1479	1.7614	1.76936	1.93606	1.70695	1.71509	1.80626	1.84979	1.86803	1.89855	16.7866	19.8091	17.233	17.5879	22.8285	18.6127	17.4526	18.934	27.4221
-5.52				64.21	70.629	75.4267	65.7225	61.18	71.46	1.91064	1.83878	1.83878	1.84626	1.82579	2.08557	1.76421	1.92019	1.87901	16.804	23.9485	17.2464	15.3166	17.4276	16.7956	20.6088	20.1518	23.2583
-5	76.0752	83.765	77.4583	71.4989	78.4569	86.8342	65.123	63.0314	84.7287	1.9354	2.21929	1.90688	1.75253	1.82533	2.01952	2.107	1.84091	1.85948	21.3693	22.0019	19.4212	24.5767	22.6243	20.095	22.2246	21.3267	23.1247
-4.52							58.7054	69.6576	61.2692	1.89406	1.94402	2.28031	1.81812	2.01371	1.92812	2.04935	1.9394	1.95748	30.5572	28.8372	21.8564	32.3903	33.6948	28.0021	29.5094	30.9782	26.2206
Fig_3e
Log[Drug]	DRD2-WT									DRD2 F1103.28A						DRD2 F1103.28L
-12	-12.3977	-4.8203	-3.3671	-5.6011	0.206688	18.6656	6.26725	-13.7	1.13537	-26.9647	-2.7678	8.87309	-11.7833	7.80341	9.13251	-17.1651	-0.778297	-10.4087	-6.3063	-15.8135	-4.6501	-25.1428	-17.393	-7.0672
-11.52	14.3134	21.1815	-2.3983	1.16341	10.5955	20.3089	-4.0602	-1.4624	2.39605	4.46201	0.600029	5.68834	11.0387	17.8941	20.0801	-2.7945	-9.894	3.87601	26.775	4.27625	24.1724	-7.3487	7.3932	-3.1707
-11	14.0885	21.7351	14.8497	2.54784	0.217949	18.1479	4.5736	10.5841	33.4421	-5.9708	-5.2387	-1.5964	12.2979	38.1979	17.8416	-20.2536	11.6833	1.15205	7.67474	21.5268	14.5362	5.61812	-0.616302	4.70895
-10.52	26.6829	14.6767	28.6205	3.95477	-0.614998	13.1617	5.59234	6.48373	18.0973	-1.7245	4.26068	7.17089	20.0451	22.7383	12.2104	20.0268	7.11474	13.1418	24.9683	17.8702	24.0218	-10.8772	8.10756	12.4154
-10	5.07524	27.3403	11.8049	-5.4661	-6.0063	15.8293	-4.1493	12.6598	11.3991	-5.9708	1.40537	3.41873	20.7447	20.6922	21.3742	17.5173	9.79581	6.19244	4.23324	32.6471	17.8056	-10.9205	9.83936	-7.5651
-9.52	13.483	14.7978	22.2541	0.330513	-1.0989	21.5583	10.5969	17.6134	23.573	4.38881	-17.7948	17.3841	3.9735	13.7669	22.0738	6.36404	-6.6338	27.5767	7.61021	22.172	35.981	-1.4173	21.0094	13.2164
-9	10.6977	6.47655	22.1503	-4.7682	5.55304	28.1427	15.0029	22.6689	22.3633	-19.8996	3.65667	21.6305	6.0371	10.3392	10.1468	15.6513	13.0774	22.3647	23.9358	27.2697	30.6252	1.87312	9.62288	9.62288
-8.52	18.8806	26.4753	29.6239	29.8085	24.7211	36.5506	30.7552	20.988	25.8907	2.22902	-14.0792	-1.1388	4.13089	8.9926	19.9752	27.5123	31.7162	34.0112	46.1334	42.5414	43.4017	12.1556	34.7122	18.8663
-8	30.3505	38.7582	38.4468	27.6925	25.4414	37.7886	33.6203	36.6384	38.4211	-6.0807	7.15259	14.8949	0.720703	-5.6975	14.9561	42.7408	52.028	47.6311	57.0817	57.8345	56.8451	36.2925	31.7248	42.9382
-7.52	64.1546	42.5815	54.9164	48.6839	50.89	54.6944	53.231	58.2356	61.6484	14.3824	15.7551	19.068	-4.1935	2.01482	27.565	68.3504	72.4042	62.881	62.9753	66.2877	76.5262	57.7883	56.6626	55.7318
-7	60.3486	66.6804	72.7008	60.4684	68.6286	77.0139	66.1563	80.9789	74.7009	11.3806	21.6122	29.3179	2.11976	4.18335	5.79227	70.7955	67.1493	64.4896	72.3963	66.2017	72.9986	54.1515	67.876	64.2175
-6.52	81.714	77.5101	86.4196	85.5681	80.0979	89.0235	82.3542	77.7317	78.1901	16.469	1.77145	20.6604	-1.955	-3.5639	14.9211	65.5621	71.4819	73.927	81.0216	73.0416	73.7945	62.0528	53.8701	71.1231
-6	85.001	82.9769	88.3918	86.356	84.0711	90.3179	89.8674	84.8119	90.3513	31.862	19.4707	-11.0042	-16.033	0.738167	21.9164	73.2836	63.6531	69.5515	56.8021	75.6873	77.2144	57.6151	65.1917	72.7466
-5.52	88.4783	84.9837	95.3118	84.9603	91.7248	90.2841	87.8299	81.2208	88.8105	8.34232	22.2528	19.8917	1.63008	-11.2412	7.96081	78.3025	79.0747	78.1095	74.1171	72.9771	79.7525	64.5639	64.2609	75.3443
-5	84.9318	84.2571	89.7412	84.4988	88.517	88.9222	88.3265	85.2576	91.8157	9.76997	35.3762	13.7235	-11.9058	4.16588	4.4107	86.0025	81.5413	74.5919	71.4715	81.5378	89.2167	56.6193	59.0438	67.443
-4.52	101.367	102.751	97.1975	94.6962	97.3525	101.844	94.248	95.7888	94.7446	49.5796	53.7893	39.7141	21.759	25.1867	19.2757	93.4667	87.268	94.153	76.3756	90.7869	79.4944	90.0862	83.7218	98.4204
Fig_3f
Log[Drug]	DRD2-WT									DRD2 F1103.28A			DRD2 F1103.28L
-12	4.88685	4.89557	4.87588	4.74084	5.07335	4.84439	4.84347	5.09197	4.72285	-0.0233153	-0.0588554	0.0822967	0.0940279	-0.0879585	-0.00606942	-0.0219774	0.0201398	0.00198458	0.0360712	0.0169462	-0.052969
-11.52	4.92375	5.29401	5.1115	4.78514	5.30288	4.76098	4.74096	4.76505	4.92787	-0.00894804	-0.0293647	0.0460005	-0.0970144	-0.0489407	-0.0808293	0.136568	-0.0202868	0.0969503	0.195027	-0.0546152	-0.0261456
-11	5.0347	4.93322	5.01251	4.70575	4.81879	4.76299	4.774	4.73244	4.774	0.0212989	0.0312551	-0.0100823	0.108479	-0.112333	0.0226399	-0.00676226	0.00551272	0.385817	-0.0266298	-0.00692374	-0.0322946
-10.52	5.0534	4.95317	5.08033	4.77421	4.90048	4.77363	4.96197	4.81619	4.83239	-0.000630144	-0.0103344	0.135859	0.0846829	-0.00828524	0.0577077	0.0655646	0.0684312	0.0191842	-0.00648798	-0.0244994	-0.0457548
-10	5.15014	5.21123	5.17458	4.89962	4.97987	4.8838	4.83175	4.96964	4.90571	0.388168	0.134347	0.159552	-0.0892109	0.0616576	-0.0158961	0.0473358	0.0319002	0.144213	0.0224658	-0.0350545	0.0102646
-9.52	5.22968	5.30697	5.64532	4.9908	4.96635	5.08313	5.0713	4.92297	5.28826	0.103848	0.159678	0.240589	0.00356458	0.052987	-0.0131986	0.0699012	0.196106	0.144874	0.0368459	0.114605	-0.0240152
-9	5.36706	5.48126	6.50876	5.15159	5.10154	5.41219	5.06896	5.18426	5.58578	0.124768	0.194336	0.269701	0.0837195	0.120907	0.239887	0.138112	0.317753	0.321502	0.157551	0.00508386	0.00242089
-8.52	5.4648	5.68696	6.82641	4.88293	5.2931	6.0726	5.12458	5.62329	6.27139	0.179213	0.267937	0.607206	0.124375	0.18873	0.246727	0.543113	0.372439	0.45388	0.0874909	-0.0110877	-0.0240152
-8	5.7468	5.97768	6.62046	5.45504	5.72226	6.02054	5.45428	5.67764	6.20362	0.209838	0.29163	0.734999	0.362239	0.436998	0.867446	0.662775	0.776117	0.91195	0.562227	0.357759	0.286004
-7.52	7.06403	7.80305	7.82175	6.01795	6.95881	8.6294	5.86795	6.2292	7.2281	0.198369	0.460887	1.0357	2.29723	1.99135	2.33634	2.27852	2.12644	2.68146	2.18689	1.85629	1.26612
-7	14.6742	15.2038	14.2094	15.768	13.8247	10.963	9.8559	9.76319	11.4407	0.263148	0.593973	1.47706	8.26925	7.7574	8.61935	7.86657	6.36094	6.46083	8.81101	7.4697	7.55046
-6.52	25.1709	22.3771	18.004	22.8855	25.0463	21.9021	22.4308	23.9331	26.8982	0.307636	0.63216	1.82641	12.6549	14.6294	14.5039	12.0607	12.1006	12.7522	10.3928	11.9523	10.876
-6	37.0404	46.5266	38.2826	33.9121	34.6625	38.8051	40.252	40.4462	37.8224	0.39321	0.657366	1.64341	15.5927	15.1344	17.287	13.8818	13.8996	14.9084	13.5089	14.1299	14.9725
-5.52	42.238	49.7966	41.5765	36.8903	40.7041	43.0451	46.8132	52.4866	45.1409	0.422448	0.664928	2.03045	15.2977	15.4736	18.585	11.4759	12.5384	13.3344	11.2249	11.2906	12.9991
-5	53.9455	45.6312	44.9253	56.7525	55.9914	63.1958	50.584	54.1892	49.713	0.422322	0.794107	2.35485	15.6561	14.7028	37.5243	11.2317	11.7067	12.1802	8.62248	9.38956	10.1283
-4.52	39.9139	41.5085	43.5083	37.2944	36.0691	43.3404	31.8409	29.3438	25.6853	0.444377	0.819313	1.84632	12.5459	14.462	17.3919	4.57982	6.02577	7.10677	1.62872	2.9133	8.70028

## Sheet: Fig_4
Fig_4b
Log[Drug]	O4LE6									O4SE6									O4RE6
-12	-7.7209	3.56872	-11.1202	-5.7974	-18.3122	14.3957	12.4212	21.7836	-1.1209	-2.035	-13.1416	12.6007	-8.6738	-3.9015	38.5203	-30.5728	-10.1217	26.069	-3.419	-21.3764	-9.4913	2.34523	1.10714	11.541	-0.520104	-16.2341	-3.4617
-11.52	10.5658	8.68008	-1.4434	5.58827	4.9296	13.8311	19.0585	28.0698	34.2223	6.00944	-0.080101	-7.8825	-1.0201	9.2786	12.9929	29.1124	5.03204	6.44553	10.9053	6.77064	-4.4051	14.6137	9.68379	9.23357	10.1894	6.17812	0.549591
-11	4.9334	7.21614	-1.766	-6.3996	-4.3107	-5.3646	21.048	18.6238	5.76719	-0.8759	-3.7304	9.46943	-4.2505	7.3314	41.154	4.91743	2.94362	15.6906	9.34834	13.5522	13.5868	7.74786	2.03008	4.78767	-1.1313	1.51739	2.53613
-10.52	8.05978	24.1134	23.7164	-2.2029	14.9603	-7.6605	-4.2473	22.3855	15.9154	10.715	23.8803	19.6245	7.78162	5.57555	10.7305	21.0135	14.57	28.8323	16.2337	4.55624	5.16174	4.25866	3.47079	-2.821	13.0928	8.95419	8.63581
-10	9.9455	25.9991	17.2652	20.7754	27.795	3.64989	25.4283	30.0426	37.3152	20.9393	20.922	25.0567	12.2275	15.2102	54.0753		12.6471	21.5228	24.5896	0.265846	14.9362	8.59201	-1.5041	-11.8254	13.9205	46.7493	1.33911
-9.52	27.2398	43.5167	44.7822	40.3099	41.1379	42.7564	40.5085	50.7403	30.2265	38.7756	28.9838	38.8447	39.2294	37.9913	36.9445	47.0932	44.7118	53.9569	2.13425	26.7175	22.4098	19.8812	9.69505	11.1357	20.0075	17.0404	11.068
-9	51.5311	33.9143	52.5981	65.5842	66.7322	55.2712	58.2302	71.02	60.3368	54.3109	63.3242	61.3001	56.2589	64.6442	84.2174	62.2851	58.6813	67.9645	37.5127	6.32083	17.6004	12.4639	-5.6574	2.52532	21.9813	6.34366	20.1985
-8.52	93.2656	95.6724	92.9431	77.1769	79.2659	71.4182	77.4232	75.6176	79.697	78.9633	81.022	74.2578	65.4771	71.2286	79.8615	77.8845	73.7459	83.6021	30.9733	36.8725	22.9288	24.5522	10.4266	13.5219	28.4121	25.6487	25.1266
-8	70.6367	72.3736	84.6805	78.0803	77.3651	77.1016	86.6519	79.5632	77.7576	91.9383	87.7344	90.0699	81.4936	84.5663	94.64	82.7871	85.8561	89.0269	35.7135	29.0011	41.5262	36.877	34.896	39.477	40.4841	37.1605	22.9109
-7.52	89.3701	83.9361	92.3724	89.5789	91.7807	86.0032	96.0478	86.7857	84.4618	90.5024	93.2358	91.2636	92.1638	88.5282	92.1863	89.8801	89.8037	94.0315	60.487	41.8895	57.1481	59.2415	55.3134	45.3974	57.5734	59.7892	49.1434
-7	91.3799	89.9656	96.7642	92.7028	90.0117	92.9852	92.6706	90.0792	94.9443	87.6652	96.6612	96.7131	89.8789	92.0962	102.992	90.2749	97.457	91.8539	77.4928	76.9911	67.3032	66.6139	79.3888	78.9724	76.7639	80.4059	74.8665
-6.52	93.5634	99.7168	93.0671	101.473	96.4667	100.061	98.4218	97.9202	92.704	93.8932	95.9346	95.2253	89.4399	87.594	94.7863	95.9289	92.2996	93.8787	87.7517	82.9769	78.1675	81.4598	78.297	85.0503	84.7992	83.8314	83.2965
-6	96.5905	98.1785	100.163	88.2615	91.4043	96.2597	93.8409	94.9611	95.7301	92.4573	99.36	106.28	86.7274	91.646	101.101	89.7782	93.3311	97.406	94.5852	93.2531	92.6303	86.7386	83.6659	85.4442	90.3513	82.6853	95.4832
-5.52	94.4814	96.3424	99.171	96.9372	94.2837	95.6198	98.4051	98.5221	95.5796	90.3986	97.3013	101.471	88.9897	93.4469	94.7188	90.3258	95.3813	98.3866	86.9559	89.1184	88.4091	92.1412	86.7611	89.0347	92.3251	93.9041	91.3445
-5	94.6799	95.4987	95.201	94.3966	96.6361	95.6198	95.7635	88.9256	95.1617	94.5679	96.6266	93.8413	88.4945	93.8746	103.352	91.8921	92.2996	99.9529	94.6198	88.4091	91.8864	88.033	85.433	87.2226	91.3063	93.3948	87.2569
Fig_4c
Log[Drug]	O4LE6									O4SE6									O4RE6
-12	2.23643	2.36602	2.36868	2.67606	2.16739	2.12734	2.14824	1.02294	3.79928	4.9053	4.97461	5.32493	4.58178	4.59328	4.62895	5.06534	4.84454	4.58091	4.88685	4.58207	4.67411	4.75407	4.72626	4.75141	4.81065
-11.52	2.41719	3.40338	2.6551	2.34368	2.52339	2.35669	1.75162	2.8723	2.66938	4.97461	5.00428	4.99331	4.84497	4.81016	4.61543	4.94492	4.7318	4.6555	4.94569	4.66174	4.62723	4.69511	4.75077	4.65614	4.73222
-11	2.28561	2.30953	2.49693	2.35772	2.30295	2.39742	3.98375	1.56714	2.49874	5.0524	5.02423	4.84321	4.786	4.86769	4.60278	4.71475	4.85072	5.10796	4.91502	4.765	4.61457	4.7302	4.77378	4.74864	4.97114
-10.52	2.86908	2.57668	2.7076	2.74076	2.28515	2.76746	1.57637	1.94993	2.49874	5.09205	5.03271	5.13269	4.67095	4.68303	4.71841	4.81747	4.86798	4.74736	5.02224	4.79808	4.77593	4.76328	4.85989	4.94513	4.84092
-10	3.02658	2.49428	2.70693	2.72296	2.79347	2.56995	1.76545	1.58559	1.56714	5.34712	5.12072	5.28877	4.98188	4.77421	4.76299	4.91807	4.90059	4.8503	5.43139	4.78629	4.65915	4.85561	4.75631	4.78998	4.8682
-9.52	2.78336	2.8126	2.80927	2.84619	2.58296	2.72022	1.76545	1.2028	2.47106	5.90837	5.15039	5.77223	5.0023	4.872	4.92694	5.01696	5.05702	5.0924	5.13867	4.88667	4.83116	4.75005	5.07876	5.12309	4.82301
-9	3.65658	3.17345	3.67452	2.9749	3.07314	3.46987	2.66476	3.95147	5.06293	7.12312	6.61697	6.83713	5.04257	6.06426	6.89467	5.58834	6.12157	5.82554	5.4097	5.38515	5.128	4.86338	4.94748	4.80469	4.8829
-8.52	4.37496	3.99484	5.74128	6.56707	6.61089	6.20115	5.91151	5.88384	4.40804	13.2168	14.3867	13.161	13.9303	10.9069	10.856	10.5462	11.4912	11.2421	5.27705	5.00978	4.9419	4.97958	5.0858	5.30765	5.17829
-8	15.3268	15.1148	16.7449	27.4037	26.6311	23.8074	19.9269	24.9446	21.2413	39.7841	36.3747	29.4664	31.1292	29.8397	30.2988	27.2382	26.622	26.0732	5.43364	5.45044	5.38946	5.042	5.32918	5.14824	5.34474
-7.52	37.8418	44.9592	58.6118	43.0054	55.0074	48.586	48.419	72.5528	64.0624	50.7715	50.9759	58.0792	57.6214	43.2407	45.9376	55.9749	62.7315	56.5853	5.75004	5.84105	5.28217	5.619	6.78182	5.74903	5.8801
-7	72.0078	74.6368	66.9645	59.2359	63.6719	58.7266	59.326	73.941	65.8379	71.4846	69.3009	62.1089	68.8602	55.9009	59.7861	54.6819	54.8285	54.3284	9.56434	7.73888	7.70781	7.41471	7.64923	7.11344	9.50062
-6.52	78.7922	74.258	83.8123		77.1208	64.8005	70.5143	83.6074	72.8664	72.8482	85.473	74.6038	82.6009	103.942	82.378	70.1593	68.4699	74.397	17.548	17.9218	22.2395	30.2893	22.7451	19.4102	21.7916
-6	104.57	98.4331	106.255	72.6154	73.8394	78.8837		92.1163	88.2977	82.8973	82.5495	79.2486	94.3704	78.2631	78.6908	80.3531	91.2175	73.5194	39.3966	41.1099	37.2084	41.7585	38.5021	38.079	42.2149
-5.52	102.287	102.358		81.8337	72.2635	80.981	90.0087	116.144	98.8911	89.1788	85.4445	90.8217	84.5796	80.0855	101.122	96.0613	81.9697	99.3385	50.6787	47.7474	41.401	56.0167	52.8546	51.367	55.6817
-5	112.633			105.275		98.5438		105.099	112.565	104.045	116.205	96.7104	116.434	93.993	105.729	95.4582	106.414	85.5052	73.5777	57.7969	60.7943	65.7822	71.9755	71.4753	62.0106
Fig_4d
Log[Drug]	DRD2									DRD3																																				DRD4
-12	-2.035	-13.1416	12.6007	-8.6738	-3.9015	38.5203	-30.5728	-10.1217	26.069	11.6729	-3.6674	-2.4687	3.0205	6.38824	9.02345	6.48813	2.0977	-4.8709	-8.4289	-11.4351	-7.82	7.27302	2.04307	-15.0509	12.779	0.276093	7.04425	-4.6778	19.1528	-5.9005	-20.833	-11.4302	29.8346	30.1131	23.2289	15.6136	17.6414	33.9948	20.792	11.1227	5.24804	5.75283	-20.5222			0.54763	34.4541	-29.7427	7.54672
-11.52	6.00944	-0.080101	-7.8825	-1.0201	9.2786	12.9929	29.1124	5.03204	6.44553	-8.3575	23.1984	16.9576	19.2456	77.2154	32.5263	51.1297	15.3784	4.30481	0.266373	-11.2115	12.1771	33.5963	12.3373	4.88286	17.0466	34.464	21.4562	4.85919	-2.5006	23.0338	-18.9556	-8.1171	6.12707	28.1636	12.8634	8.02437	14.2385	28.8338	14.9173	12.228	11.6188	0.861618	0.905144			-2.7237	3.52399	-8.1993	-5.872
-11	-0.8759	-3.7304	9.46943	-4.2505	7.3314	41.154	4.91743	2.94362	15.6906	14.6839	-9.7274	-4.8328	-13.5946	-9.4563	5.6795	0.309189	-7.7344	-0.0142975	-11.9774	-13.4281	-13.4662	46.8644	6.87071	2.65836	1.38046	-1.5855	9.46597	7.70687	3.96782	1.47511	-13.4574	-30.4488	-1.0357	19.5561	4.21236	12.2541	14.6127	11.436	12.4978	10.4352	8.52916	-1.2185	-1.6536			21.3152	56.75	11.782	9.57001
-10.52	10.715	23.8803	19.6245	7.78162	5.57555	10.7305	21.0135	14.57	28.8323	34.31	15.3927	18.3228	9.42301	7.70109	25.5482	11.2353	9.03772	12.1438	4.16211	7.26823	8.48595	18.6953	13.5284	8.30638	7.8883	13.2287	29.4549	4.06248	4.3149	-11.509	-6.9496	26.8202	9.04265	12.1845	7.75457	15.3177	25.0827	19.0165	32.3064	30.6701	-4.5083	7.18886	11.9582			14.3033	16.2473	11.3102	3.27999
-10	20.9393	20.922	25.0567	12.2275	15.2102	54.0753		12.6471	21.5228	12.7337	4.51886	7.39666	4.04795	-6.8163	3.40579	5.33701	1.8123	-11.7157	-7.7534	-16.7626	-6.0362	5.38771	33.8566	6.46841	35.3317	28.3821	2.0194	25.6528	4.94597	15.3901	-25.9446	-0.662598	16.2141	23.7076	3.48999	16.4404	6.52741	25.7093	16.9104	13.5074	10.6527	-5.7789	-2.2977			12.6676	53.5055	0.44947	2.42034
-9.52	38.7756	28.9838	38.8447	39.2294	37.9913	36.9445	47.0932	44.7118	53.9569	40.8838	18.1753	20.9057	19.0125	18.4607	22.8369	23.1413	13.8943	14.9503	5.28944	4.01465	12.6814	30.8748	6.0661	22.2056	15.3427	10.9884	22.4738	19.9889	38.8341	25.1085	-13.844	-30.6776	23.5074	19.7911	11.1662	15.2742	14.9347	31.4795	27.3368	20.8268	2.78503	8.95561	-7.8503			8.88683	23.715	6.76046	4.5275
-9	54.3109	63.3242	61.3001	56.2589	64.6442	84.2174	62.2851	58.6813	67.9645	29.8292	-0.932297	3.03001	2.04062	4.98978	45.7023	18.0754	0.651657	6.37873	-7.6916	-14.2701	-12.4721	31.001	35.2686	-1.7512	18.6795	5.6638	4.96174	23.0102	0.0315628	51.763	-4.6383	-3.5576	22.1758	14.5257	15.5527	29.4952	15.3873	43.2898	32.7241	31.8277	19.4517	5.33508	-12.0278			28.622	58.1176	-1.7101	10.7651
-8.52	78.9633	81.022	74.2578	65.4771	71.2286	79.8615	77.8845	73.7459	83.6021	41.5069	34.995	23.617	28.3214	13.509	35.9035	22.3898	32.1362	8.0626	17.029	8.09114	-1.9883	30.2043	40.0883	26.0077	20.407	25.424	28.7765	36.7122	17.6146	31.6479	-3.0212	21.3773	24.0557	28.3203	33.4726	38.5988	44.9173	38.1723	47.6675	38.6858	31.201	13.4117	-2.9852			26.4501	28.4075	47.8867	12.4215
-8	91.9383	87.7344	90.0699	81.4936	84.5663	94.64	82.7871	85.8561	89.0269	30.4191	30.2716	18.9697	10.0033	21.5383	23.8073	21.2339	14.9979	17.4238	8.79513	15.269	-5.2181	37.9664	43.6617	45.7522	12.8974	37.146	54.8	39.7492	1.80642	48.6314	55.1392	-11.5485	45.4743	46.1793	53.1071	53.0809	55.1001	46.7885	47.9547	29.208	21.1662	69.9478	-6.5013			36.4786	69.7683	4.51701	14.8431
-7.52	90.5024	93.2358	91.2636	92.1638	88.5282	92.1863	89.8801	89.8037	94.0315	51.3818	50.8871	42.0492	43.8615	33.4443	55.3489	49.8692	28.8113	30.9899	30.6759	16.7483	25.4483	55.7072	65.2205	55.5731	44.5058	66.9322	59.2254	47.3377	54.5003	38.5422	42.1551	18.2614	63.3856	55.7354	58.1984	51.1314	70.3568	63.4117	49.5213	51.7493	38.2855	36.4317	29.5387			29.5337	24.6136	18.397	19.4139
-7	87.6652	96.6612	96.7131	89.8789	92.0962	102.992	90.2749	97.457	91.8539	51.0774	43.9566	26.3426	28.6496	30.7758	37.3448	30.167	24.0403	21.0389	23.5789	17.8947	18.4227	81.5335	89.3745	52.9699	81.2968	68.7702	75.5936	65.11	72.2016	62.7672	58.5628	22.5527	64.2733	62.2367	64.3255	68.8947	61.1401	60.1828	54.987	63.812	43.7076	44.5779	18.1897			9.46333	8.62651	8.25957	26.0394
-6.52	93.8932	95.9346	95.2253	89.4399	87.594	94.7863	95.9289	92.2996	93.8787	63.383	60.039	52.8802	59.6061	52.7137	60.1627	50.7349	42.4107	33.7963	25.8621	28.8969	32.9116	107.107	80.8078	86.4637	80.3739	82.0699	60.5743	77.542	51.1951	55.9123	41.7764	10.9016	79.1906	76.745	69.7911	70.8442	74.7345	70.879	69.9565	62.3499	44.7345	45.5614	29.356			29.3728	29.6981	9.45469	29.4596
-6	92.4573	99.36	106.28	86.7274	91.646	101.101	89.7782	93.3311	97.406	57.2468	51.3676	46.5538	41.8351	36.0034	39.0287	24.2211	37.145	20.6678	8.3147	19.6499	20.8819	96.0953	91.3939	84.7361	74.4813	83.6397	67.9498	63.5403	75.7987	46.9196	61.1974	16.1631	68.9904	78.4769	75.396	72.6284	66.6493	71.6275	57.0235	53.6641	44.0209	41.027	32.4369			29.7214	14.3924	21.9614	39.196
-5.52	90.3986	97.3013	101.471	88.9897	93.4469	94.7188	90.3258	95.3813	98.3866	74.6896	75.9168	58.8593	53.1228	44.3609	62.484	47.8904	41.6877	30.3667	40.4605	17.9137	27.703	108.567	67.2951	85.6354	47.0301	69.8825	64.9365	49.2467	38.5265	52.8911	35.6946	35.8839	78.4595	69.4256	57.7198	59.8608	69.5822	67.772	63.3159	62.6458	60.7137	39.852	37.7546			34.0385	34.2793	27.3393	6.70805
-5	94.5679	96.6266	93.8413	88.4945	93.8746	103.352	91.8921	92.2996	99.9529	54.9684	53.0562	45.2076	34.4956	30.9518	38.3009	26.7469	20.4681	8.82367	2.5258	-4.0099	-1.6553	99.8343	75.073	68.9201	68.1313	67.161	47.9688	46.9748	34.0144	46.8644	59.0282	13.773	81.9756	77.8764	53.6467	44.987	57.7372	64.7171	64.047	66.8494	58.2158	57.5283	11.6275			27.9651	20.6509
Fig_4e
Log[Drug]	DRD2									DRD3									DRD4
-12	4.9053	4.97461	5.32493	4.58178	4.59328	4.62895	5.06534	4.84454	4.58091	-0.383929	-0.0681581	0.452087	-0.0404946	0.0706501	-0.0301555	0.41383	-0.107129	-0.306701	1.15052	7.26152	0.494615	-1.49214	-0.345435	-2.70829	-1.19763	0.740828	3.53006
-11.52	4.97461	5.00428	4.99331	4.84497	4.81016	4.61543	4.94492	4.7318	4.6555	1.58834	-0.075923	0.133728	0.375652	0.0448025	-0.0379098	0.406054	1.44797	-0.218578	-0.130822	0.777764	1.38528	-1.93373	-1.50282	-0.706896	-0.465963	1.01308	-1.20941
-11	5.0524	5.02423	4.84321	4.786	4.86769	4.60278	4.71475	4.85072	5.10796	0.52197	-0.0733347	-0.174278	0.230905	5.95356	1.28807	-0.41815	-0.0190068	1.54906	0.155911	1.38349	-0.0663071	0.98823	-1.44406	-1.64171	1.27093	-0.5746	1.06543
-10.52	5.09205	5.03271	5.13269	4.67095	4.68303	4.71841	4.81747	4.86798	4.74736	3.75473	0.333026	-0.0733347	2.44087	0.137854	-0.0379098	0.196116	1.7564	0.175381	1.80821	0.431892	2.3763	1.19122	0.984669	-1.29449	0.109946	-0.247379	-0.354707
-10	5.34712	5.12072	5.28877	4.98188	4.77421	4.76299	4.91807	4.90059	4.8503	1.25704	-0.386517	-0.0707464	0.238659	0.791798	-0.1413	0.61081	0.398279	-0.420742	1.79746	0.7921	2.56089	-1.94441	-1.42982	-2.44476	0.679311	0.581144	0.581144
-9.52	5.90837	5.15039	5.77223	5.0023	4.872	4.92694	5.01696	5.05702	5.0924	0.651384	0.0276083	-0.0733347	1.51294	-0.151639	0.786628	1.23285	1.64755	0.095034	1.00715	1.41933	7.89233	-0.86893	-1.29627	0.847563	1.4149	0.893967	0.209421
-9	7.12312	6.61697	6.83713	5.04257	6.06426	6.89467	5.58834	6.12157	5.82554	-0.187219	1.16645	0.648796	0.0577263	0.473872	2.13329	-0.0112313	0.299789	-0.109721	1.02507	0.874536	0.847655	1.63281	-1.00782	-1.73964	1.68192	0.0955485	2.31018
-8.52	13.2168	14.3867	13.161	13.9303	10.9069	10.856	10.5462	11.4912	11.2421	1.06292	0.954213	0.433969	0.678068	0.163701	0.261922	0.0924422	0.818157	0.0898503	0.0931883	0.087812	1.23833	-1.88387	-2.01029	2.35395	0.732975	0.838994	0.155757
-8	39.7841	36.3747	29.4664	31.1292	29.8397	30.2988	27.2382	26.622	26.0732	0.731621	0.330437	1.05774	0.672899	0.778874	1.51036	1.95338	1.94561	0.28683	0.155911	0.600348	-0.21505	3.98853	-1.65952	-2.08864	1.62563	2.25259	0.107328
-7.52	50.7715	50.9759	58.0792	57.6214	43.2407	45.9376	55.9749	62.7315	56.5853	4.33969	0.602207	1.76176	2.50808	1.16659	1.07095	1.81601	2.85534	3.05232	1.64872	0.132614	3.25084	-1.74142	-0.521714	-0.142448	-0.523553	0.681928	0.486905
-7	71.4846	69.3009	62.1089	68.8602	55.9009	59.7861	54.6819	54.8285	54.3284	8.64659	6.88914	5.419	8.20747	5.75453	6.31543	4.57891	5.09469	7.55953	2.28849	4.23828	0.763427	-1.02028	3.3404	-2.02632	1.57459	0.945014	-0.674075
-6.52	72.8482	85.473	74.6038	82.6009	103.942	82.378	70.1593	68.4699	74.397	8.08234	5.96513	11.0149	19.9759	10.9551	9.22069	9.01355	7.19667	16.9834	1.50535	1.47847	5.59309	-1.93551	-0.815512	0.59828	2.50782	1.03664	-0.471198
-6	82.8973	82.5495	79.2486	94.3704	78.2631	78.6908	80.3531	91.2175	73.5194	12.3452	19.5976	11.2866	11.5521	10.4614	23.1422	11.525	11.0222	12.4011	2.08598	2.7849	3.42467	-0.0943715	0.0284895	3.5238	0.396592	3.28791	1.46202
-5.52	89.1788	85.4445	90.8217	84.5796	80.0855	101.122	96.0613	81.9697	99.3385	17.8427	24.5076	18.9842	10.7664	20.6608	29.8936	16.5532	13.2771	18.3027	1.20249	2.83687	2.32075	1.63459	2.36641	3.78733	1.62694	3.20676	0.668839
-5	104.045	116.205	96.7104	116.434	93.993	105.729	95.4582	106.414	85.5052	17.9023	13.321	27.1865	18.4716	24.0365	24.6931	20.371		25.3214	5.39417	8.30989	11.4353	9.27512	2.58186	4.074	8.72894	7.93314	14.0378
Fig_4f
Log[Drug]	DRD2									DRD3									DRD4
-12	-3.419	-21.3764	-9.4913	2.34523	1.10714	11.541	-0.520104	-16.2341	-3.4617	1.3136	1.52865	-0.0652031	0.0379286	0.0272745	3.80763	-3.9762	0.168567	1.29439	-0.191753	-1.5687	1.85716	-1.4494	0.113873	0.00523553	2.32589	0.0171399	-0.0486471
-11.52	10.9053	6.77064	-4.4051	14.6137	9.68379	9.23357	10.1894	6.17812	0.549591	-0.275981	0.799269	-0.0588106	1.19773	0.0789469	5.10329	9.78516	5.48835	1.26884	0.64515	-1.9266	-1.43872	-0.799487	-0.620411	1.59029	-0.482978	-0.00844392	-0.0490252
-11	9.34834	13.5522	13.5868	7.74786	2.03008	4.78767	-1.1313	1.51739	2.53613	0.587803	2.51071	1.194	2.15042	1.1907	4.63064	-3.87539	11.6724	8.60513	4.16122	-1.78416	-1.42982	0.348997	0.802346	-0.530098	2.68583	-0.0795241	-0.043732
-10.52	16.2337	4.55624	5.16174	4.25866	3.47079	-2.821	13.0928	8.95419	8.63581	1.1541	0.854823	2.8488	2.38694	2.83431	3.07552	5.03553	7.94745	0.506685	2.40318	-0.0819074	-2.06905	-1.82689	-0.886114	0.280101	0.679311	0.0461265	0.0313811
-10	24.5896	0.265846	14.9362	8.59201	-1.5041	-11.8254	13.9205	46.7493	1.33911	1.07704	2.23831	-0.398228	1.055	-0.655756	-1.7964	1.65064	0.147036	0.628718	0.795685	1.91236	-1.89633	5.11921	1.58898	-0.731666	1.00522	0.0872119	-0.0598636
-9.52	2.13425	26.7175	22.4098	19.8812	9.69505	11.1357	20.0075	17.0404	11.068	0.351248	-0.202505	0.742107	1.3364	0.417022	4.03646	0.379737	-0.00767146	-0.970439	0.157703	0.963302	0.261748	-0.60006	-0.417534	0.325912	0.882187	-0.0647788	-0.0495293
-9	37.5127	6.32083	17.6004	12.4639	-5.6574	2.52532	21.9813	6.34366	20.1985	0.299278	1.15948	0.0944776	2.63826	-0.2941	0.366951	-0.075436	0.793996	0.476778	0.0824358	-0.591158	1.41557	-2.02097	1.10077	0.687164	0.946323	-0.0341538	0.0562088
-8.52	30.9733	36.8725	22.9288	24.5522	10.4266	13.5219	28.4121	25.6487	25.1266	1.2903	3.59492	1.72244	3.18887	2.32842	1.64425	2.92922	2.60062	0.761448	1.65588	-1.51707	-1.80018	0.56979	0.535333	-0.670148	0.00392665	0.0310031	0.0241975
-8	35.7135	29.0011	41.5262	36.877	34.896	39.477	40.4841	37.1605	22.9109	1.88706	-0.0734754	2.84931	2.99363	3.81832	17.0574	0.0891696	-4.92291	-1.22179	0.879913	-0.708677	-1.71115	-1.31764	-0.195024	-0.362561	1.95155	0.0707021	0.196731
-7.52	60.487	41.8895	57.1481	59.2415	55.3134	45.3974	57.5734	59.7892	49.1434	-0.141574	0.94622	-1.03705	0.191741	-2.70705	7.11499	0.352963	4.98607	4.20724	0.370961	-1.71649	-1.78416	-0.580474	-0.624337	1.53401	-0.426696	0.0253318	0.0443621
-7	77.4928	76.9911	67.3032	66.6139	79.3888	78.9724	76.7639	80.4059	74.8665	0.512536	2.88346	-3.59978	1.28858	-1.05148	5.87033	-2.8237	10.9307	1.80456	1.07883	-1.73074	-1.22149	-1.36928	0.689782	0.678002	1.94762	0.105864	0.135481
-6.52	87.7517	82.9769	78.1675	81.4598	78.297	85.0503	84.7992	83.8314	83.2965	0.790308	0.150535	-0.11958	-1.62258	-1.10302	-2.66766	6.9478	-2.50046	3.54523	1.00715	4.32507	1.32298	-0.89742	1.52747	-0.0536642	-0.104711	0.0354141	0.0844392
-6	94.5852	93.2531	92.6303	86.7386	83.6659	85.4442	90.3513	82.6853	95.4832	0.363793	0.508951	1.01025	0.191741	-2.77096	2.02861	2.58592	3.61137	4.87948	3.58417	-1.18766	-0.584035	-0.65882	0.87957	1.82982	0.776168	0.035162	0.171021
-5.52	86.9559	89.1184	88.4091	92.1412	86.7611	89.0347	92.3251	93.9041	91.3445	1.00357	1.07704	-0.350494	3.55442	-1.22879	1.99889	-3.96805	1.07747	3.24873	2.6039	-1.10575	-1.94619	-0.470077	1.40443	2.39002	0.897894	0.0552006	0.0838091
-5	94.6198	88.4091	91.8864	88.033	85.433	87.2226	91.3063	93.3948	87.2569	3.30818	2.32791	1.31994	-2.61432	2.77612	1.77553	-0.587386	-0.0407503	-0.387128	6.21673	2.76348	2.00139	1.28737	1.77485	4.05754	4.00256	0.0642746	0.210594
Fig_4g
Log[Drug]	DRD2							DRD3							DRD4
-12	4.88685	4.58207	4.67411	4.75407	4.72626	4.75141	4.81065	1.3136	1.52865	2.86072	2.92914	2.86246	2.99667	2.89699	-0.191753	-1.5687	1.85716	-1.4494	0.113873	0.00523553	2.32589	0.0171399	-0.0486471
-11.52	4.94569	4.66174	4.62723	4.69511	4.75077	4.65614	4.73222	-0.275981	0.799269	2.6928	2.86161	2.96206	3.13172	3.72483	0.64515	-1.9266	-1.43872	-0.799487	-0.620411	1.59029	-0.482978	-0.00844392	-0.0490252
-11	4.91502	4.765	4.61457	4.7302	4.77378	4.74864	4.97114	0.587803	2.51071	3.18	2.96121	3.12581	2.92661	2.94177	4.16122	-1.78416	-1.42982	0.348997	0.802346	-0.530098	2.68583	-0.0795241	-0.043732
-10.52	5.02224	4.79808	4.77593	4.76328	4.85989	4.94513	4.84092	1.1541	0.854823	5.88447	3.15535	4.6156	3.05575	2.94292	2.40318	-0.0819074	-2.06905	-1.82689	-0.886114	0.280101	0.679311	0.0461265	0.0313811
-10	5.43139	4.78629	4.65915	4.85561	4.75631	4.78998	4.8682	1.07704	2.23831	2.80267	3.9395	2.8785	2.92829	3.40334	0.795685	1.91236	-1.89633	5.11921	1.58898	-0.731666	1.00522	0.0872119	-0.0598636
-9.52	5.13867	4.88667	4.83116	4.75005	5.07876	5.12309	4.82301	0.351248	-0.202505	2.77469	2.95193	4.64599	3.02452	2.94005	0.157703	0.963302	0.261748	-0.60006	-0.417534	0.325912	0.882187	-0.0647788	-0.0495293
-9	5.4097	5.38515	5.128	4.86338	4.94748	4.80469	4.8829	0.299278	1.15948	2.89908	3.29547	4.16993	2.95615	3.12433	0.0824358	-0.591158	1.41557	-2.02097	1.10077	0.687164	0.946323	-0.0341538	0.0562088
-8.52	5.27705	5.00978	4.9419	4.97958	5.0858	5.30765	5.17829	1.2903	3.59492	2.85554	3.02452	3.1562	3.29885	3.44582	1.65588	-1.51707	-1.80018	0.56979	0.535333	-0.670148	0.00392665	0.0310031	0.0241975
-8	5.43364	5.45044	5.38946	5.042	5.32918	5.14824	5.34474	1.88706	-0.0734754	3.39353	3.83399	3.65758	3.11737	3.38726	0.879913	-0.708677	-1.71115	-1.31764	-0.195024	-0.362561	1.95155	0.0707021	0.196731
-7.52	5.75004	5.84105	5.28217	5.619	6.78182	5.74903	5.8801	-0.141574	0.94622	3.0214	3.31268	2.80267	3.9395	2.8785	0.370961	-1.71649	-1.78416	-0.580474	-0.624337	1.53401	-0.426696	0.0253318	0.0443621
-7	9.56434	7.73888	7.70781	7.41471	7.64923	7.11344	9.50062	0.512536	2.88346	2.93329	3.14682	2.77469	2.95193	4.64599	1.07883	-1.73074	-1.22149	-1.36928	0.689782	0.678002	1.94762	0.105864	0.135481
-6.52	17.548	17.9218	22.2395	30.2893	22.7451	19.4102	21.7916	0.790308	0.150535	3.39561	2.93743	2.89908	3.29547	4.16993	1.00715	4.32507	1.32298	-0.89742	1.52747	-0.0536642	-0.104711	0.0354141	0.0844392
-6	39.3966	41.1099	37.2084	41.7585	38.5021	38.079	42.2149	0.363793	0.508951	2.93847	3.02347	2.85554	3.02452	3.1562	3.58417	-1.18766	-0.584035	-0.65882	0.87957	1.82982	0.776168	0.035162	0.171021
-5.52	50.6787	47.7474	41.401	56.0167	52.8546	51.367	55.6817	1.00357	1.07704	3.05768	2.93536	3.39353	3.83399	3.65758	2.6039	-1.10575	-1.94619	-0.470077	1.40443	2.39002	0.897894	0.0552006	0.0838091
-5	73.5777	57.7969	60.7943	65.7822	71.9755	71.4753	62.0106	3.30818	2.32791	4.57629	3.70037	3.61951	3.73608	5.47065	6.21673	2.76348	2.00139	1.28737	1.77485	4.05754	4.00256	0.0642746	0.210594
Fig_4h							Fig_4i
Receptor	Fold of Basal						Receptor	Fold of Basal
ADORA1	0.611722	1.0436	0.931801	0.952537			ADORA1	1.3	1.7	1.5	1.5
ADORA2A	0.527878	0.64355	0.5264	0.573538			ADORA2A	1.3	1.2	1.1	1
ADORA2B	1.3919	1.76268	1.52626	2.19814			ADORA2B	1	0.9	1	1.1
ADORA3	1.05973	1.36381	1.08455	1.78117			ADORA3	1	0.8	0.9	0.9
ADRA1A	1.53587	0.894178	1.24107	1.26842			ADRA1A	0.9	1.2	1	0.9
ADRA1B	1.63647	0.883447	1.03195	1.02692			ADRA1B	0.9	0.9	0.9	1.2
ADRA1D	1.06129	0.978692	0.87767	0.689501			ADRA1D	1.4	1.1	1.2	1.1
ADRA2A	1.24117	1.67468	0.714257	1.02515			ADRA2A	0.9	1.1	1	1.2
ADRA2B	0.525119	0.719995	0.777435	1.01906			ADRA2B	0.7	1.1	0.9	0.8
ADRA2C	0.446206	0.724847	1.11086	0.957901			ADRA2C	0.9	1	0.6	0.5
ADRB1	0.949504	0.953076	1.11109	0.826131			ADRB1	0.9	0.7	0.9	0.8
ADRB2	0.794404	1.20771	1.01849	0.639706			ADRB2	1.1	1.1	1.1	1
ADRB3	1.47054	1.53947	1.20791	0.836158			ADRB3	1	1.2	0.9	0.9
AGTR1	1.66827	2.30089	2.10529	2.20383			AGTR1	1.3	1.1	1.1	0.8
AGTR2	1.00317	1.18231	1.32223	1.10656			AGTR2	1.5	0.7	1.2	0.8
APJ	1.05683	1.1216	0.944708	1.03223			APJ	0.6	1	0.9	0.4
AVPR1A	0.572127	0.461196	0.389688	0.448061			AVPR1A	0.6	1	1	1
AVPR1B	1.0215	1.00964	1.09423	0.847221			AVPR1B	1	1.1	1.1	1.1
AVPR2	1.01032	0.833734	0.988255	1.29363			AVPR2	0.7	1.2	1.2	0.8
BDKBR1	0.670266	0.866037	0.621914	0.64271			BDKBR1	1.1	0.8	0.9	1
BDKBR2	1.11185	0.732076	0.905542	1.0914			BDKBR2	0.9	1	1.1	1.1
C3AR1	1.16456	1.04993	0.966933	0.884062			C3AR1	0.7	0.8	1	0.7
CALCRb	0.931604	1.41603	1.32939	1.41073			CALCRb	0.9	0.7	0.7	0.7
C5A	1.33338	1.26554	0.669087	3.14764			C5A	0.8	0.7	0.7	0.5
BB3	1.19204	1.35438	1.03319	1.09053			BB3	0.8	1	0.7	0.8
CALCRL	0.78008	0.830255	0.657283	0.761851			CALCRL	1.1	1.5	1.4	1.3
CASR	0.978309	1.25307	1.23143	1.39707			CASR	0.8	0.9	1.1	0.9
CCKAR	0.887923	0.853514	0.813256	1.02851			CCKAR	0.8	0.8	1	1.1
CCKBR	1.067	0.840246	0.839093	1.01476			CCKBR	0.7	0.8	1	1
CCR10	0.792924	1.00851	0.768997	1.27455			CCR10	1.1	1	1.1	0.8
CCR2	1.68529	1.58193	0.759752	2.44083			CCR2	1.6	1.1	1.4	0.9
CCR3	1.53854	1.18181	0.945379	0.965601			CCR3	1	1.1	1.3	1.1
CCR4	1.01251	0.89776	0.740603	0.645199			CCR4	1	0.8	0.8	0.9
CCR5	1.07156	0.731272	1.56978	0.838727			CCR5	0.8	1.1	1	1.1
CCR6	0.990499	0.877476	0.7328	0.506713			CCR6	1.2	1.2	0.8	1.1
CCR7	1.24979	0.876731	0.90452	1.72662			CCR7	1.2	1.2	1	1.3
CCR8	1.05703	0.694591	0.694504	1.05692			CCR8	0.5	0.9	0.9	0.9
CCRL2	1.0982	0.851852	0.827992	1.21057			CCRL2	0.8	0.8	0.9	1.4
CD97	0.969635	0.698567	0.949956	0.701311			CD97	1	0.8	1	0.9
CHRM1	0.696151	0.787815	0.508065	0.651501			CHRM1	0.9	0.7	0.7	0.9
CHRM2	1.52425	1.41353	0.858459	0.859623			CHRM2	0.8	0.9	1	1.2
CHRM5	0.91125	1.05223	0.859562	0.975313			CHRM5	0.6	0.8	0.7	0.8
CHRM3	0.728798	1.09465	0.951914	0.807961			CHRM3	1	1	1.2	1.4
CHRM4	0.65309	0.538197	0.549137	0.588478			CHRM4	1	0.9	1	1.3
CMKLR1	0.932118	1.17281	0.736913	1.15209			CMKLR1	0.9	0.9	1.2	1.1
CNR1	1.08877	1.19703	0.921802	0.831479			CNR1	1	0.7	0.9	0.9
CNR2	0.641962	1.82764	1.39159	0.910441			CNR2	1.1	1.4	1.5	1.4
CRHR1	0.599883	1.17016	1.30629	1.03167			CRHR1	0.7	0.5	0.6	1
CRHR2	0.845538	0.708364	0.963575	1.48636			CRHR2	0.9	0.9	1.7	1.1
CX3CR1	0.900304	2.30388	3.59029	3.06944			CX3CR1	1.2	0.7	1.2	1.3
CXCR1	1.14339	1.16302	1.15929	1.51225			CXCR1	1.3	1	1	1
CXCR2	1.16632	1.13069	0.995888	1.01529			CXCR2	1	0.9	1	0.7
CXCR3	0.873245	1.77436	1.07666	1.63114			CXCR3	1	1.6	1.5	1.1
CXCR4	0.986289	0.861473	0.847097	0.90661			CXCR4	1.7	1	1.9	0.8
CXCR5	0.856957	1.18434	1.82162	0.908927			CXCR5	1	0.9	1.5	0.8
CXCR6	0.984894	0.640374	1.20429	0.79601			CXCR6	1	1.2	1.1	1.3
CYSLTR1	2.06943	1.14095	0.833333	1.65775			CYSLTR1	1.2	1.3	1.1	0.8
CYSLTR2	2.05625	1.77059	2.15996	1.53599			CYSLTR2	0.9	1.3	1	1
DRD1	0.763234	1.02103	0.952974	0.814053			DRD1	1.1	1.3	1.1	1.2
DRD2	84.6178	80.3873	78.6628	75.3887			DRD2	64.4	60.8	58.8	55.9
DRD3	9.32407	11.1304	9.77561	11.3977			DRD3	0.9	1.4	1.1	0.8
DRD4	1.42857	1.1388	0.866768	1.28779			DRD4	0.8	0.7	0.7	1
DRD5	1.17339	0.600392	0.715499	0.788356			DRD5	1.1	1	1	1.1
EDNRA	1.4512	0.858747	0.851979	0.551199			EDNRA	1	0.9	0.9	0.9
EDNRB	0.730175	0.847788	0.83239	1.41184			EDNRB	0.7	0.7	1.1	1.2
ELTD1	1.15765	1.09264	1.16097	0.993101			ELTD1	0.9	0.9	0.9	0.8
F2R	0.906026	0.850706	1.07147	1.14179			F2R	0.9	1.4	0.8	1.4
F2R-L1	0.675402	1.04995	1.15646	0.891812			F2R-L1	1.4	1.3	1.1	1
F2RL2	0.8171	1.36278	1.06387	0.853509			F2RL2	0.8	0.8	0.8	0.8
F2RL3	0.980028	0.604307	0.590985	0.72023			F2RL3	1.1	1	1.2	1
FFA1	1.06922	1.05675	1.20961	0.996322			FFA1	0.8	1.2	1.1	0.9
FPR1	0.658931	0.379147	0.492533	0.348058			FPR1	1	1	0.6	1.1
FFA2	0.774361	0.89324	0.74843	0.976676			FFA2	1.5	2.2	1.5	1.2
FFA3	0.721813	1.11887	1.61057	0.919646			FFA3	1	0.9	0.8	1
FPR2	1.56069	1.91673	2.56142	1.96952			FPR2	1.1	1.1	1.3	1.6
FPR3	1.16804	1.05245	1.05424	1.03171			FPR3	1.3	1.3	1	1.3
FSHR	0.572892	0.613925	0.617037	0.594283			FSHR	2.8	1.4	0.9	1.1
GABBR1	0.746548	0.72992	1.05753	0.688569			GABBR1	1.1	1.1	1.1	1.1
GAL1	0.950528	0.755891	1.02775	0.701653			GAL1	2.2	1.4	1.5	1.5
GAL2	1.8099	0.703337	0.895604	0.978599			GAL2	0.7	0.6	0.7	0.9
GAL3	1.34996	1.31197	0.941479	1.02358			GAL3	0.8	0.7	0.8	0.9
GCGR	1.10351	0.720864	1.12763	1.0533			GCGR	0.9	1.5	0.9	1
GHRHR	1.55879	1.54673	1.73533	1.47178			GHRHR	0.9	1.2	1.2	1.4
GHSR	0.836207	0.690061	0.817233	0.811417			GHSR	1	1	0.9	1.1
GIPR	0.837549	0.317343	0.296646	0.337445			GIPR	2.5	1.4	1.4	1.5
GLP1R	0.691897	1.00258	1.15735	1.2674			GLP1R	1	1.1	1.9	1.3
GLP2R	0.578251	0.908676	0.89209	0.833069			GLP2R	0.8	1	1.1	0.9
EBI2	2.19085	1.73626	1.09747	1.53646			EBI2	0.5	0.9	0.6	0.8
GNRHR	1.26994	0.499682	0.783626				GNRHR	1.1	1.1	0.9	0.9
GPBA	2.13248	1.70727	3.63239	2.17938			GPBA	0.7	0.9	0.9	1.1
GPER	0.925099	0.83874	0.691532	0.782286			GPER	1.8	1.2	0.7	0.7
GPR1	1.74453	1.54419	1.29715	1.2172			GPR1	1.1	0.8	0.8	1.1
GPR101	1.21593	1.22585	0.786398	1.07817			GPR101	0.8	0.6	1.2	0.6
GPR110	0.753381	0.57809		0.763361			GPR110	0.7	0.9	1.4	1.2
GPR111	0.742615	0.900474	0.729769	0.916496			GPR111	0.9	1.1	1	1.2
GPR113	0.927419	0.892236	1.88543	0.924396			GPR113	1.1	1.3	1.2	0.9
GPR114		1.8988	1.90027	1.37946			GPR114	0.9	1.4	0.8	1.2
GPR115	1.31382	0.806466		0.694476			GPR115	0.8	0.9	0.9	1
GPR116	2.49926	2.39521		0.811542			GPR116	0.9	1.3	1	0.8
GPR119	0.597072	0.67044	0.479722	0.829566			GPR119	0.7	0.8	0.8	0.8
GPR12	0.808229	2.31499	1.1862	1.11093			GPR12	0.6	0.7	1	1
GPR120	1.4501	0.886825	0.922683	1.23065			GPR120	1.4	1.1	1.5	0.9
GPR123	0.989421	1.55861	1.43261	1.37215			GPR123	1	1	1.1	0.7
GPR124	1.7314	1.92749	1.69654	1.26983			GPR124	0.8	1.1	0.9	1.2
GPR125	0.840259	1.35439	0.868005	0.644485			GPR125	0.9	1.1	0.9	0.8
GPR126	0.564935	0.890783	0.706642	0.464			GPR126	0.8	0.9	0.6	0.8
GPR132	1.47327	0.531061	0.477302	1.34279			GPR132	0.7	0.8	0.8	1
GPR133	0.938793	1.19421	1.34704	0.67238			GPR133	0.9	0.8	0.9	0.8
GPR135	1.03167	1.04068	1.04474	1.47479			GPR135	0.8	0.6	1.1	1.6
GPR141	0.900722	1.15604	1.16637	0.867964			GPR141	1	1	1.5	0.8
GPR142	0.689506	0.894578	0.557993	1.01303			GPR142	1.1	1.4	0.9	0.8
GPR143	0.783219	0.577495	1.07723	0.643051			GPR143	1.1	1	1.2	1.7
GPR144	1.59966	1.41499	0.531532	0.600507			GPR144	1.7	0.5	1.1	1.2
GPR146	0.816741	0.958333	2.4198	2.75813			GPR146	1.1	1.1	0.6	1.8
GPR148	0.605208	0.967213	0.508557	2.34254			GPR148	0.9	0.9	0.9	0.9
GPR149	0.671832	2.18812	0.985314	1.97348			GPR149	0.6	0.7	0.9	1.4
GPR15	0.928483	2.2054	1.17739	0.830964			GPR15	0.8	0.6	0.8	0.6
GPR150	1.29987	1.45513	1.71136	0.789883			GPR150	1.2	0.8	1.1	0.5
GPR151	0.991525	1.00584	0.587384	1.04004			GPR151	1.3	0.7	1.3	0.8
GPR152	1.20435	1.16522	0.939873	0.496697			GPR152	0.6	0.4	0.7	1.6
GPR153	1.00211	0.719602	0.784322	0.707138			GPR153	1.1	1.2	1.3	1.5
GPR156	0.740193	1.01457	0.959035	1.62475			GPR156	1.3	1.2	1.5	0.8
GPR157	0.661641	0.536132	0.512553	1.02878			GPR157	0.9	0.5	0.7	0.5
GPR158	1.84583	1.23354	1.21371	1.10891			GPR158	0.9	1.2	1.2	1.1
GPR160	0.968181	1.58978	0.947102	0.84311			GPR160	0.9	0.5	0.6	0.7
GPR161	0.920377	1.01308	0.714613	0.853174			GPR161	0.9	1.1	0.9	1
GPR162	0.751049	0.707684	0.595795	0.705676			GPR162	0.8	1.1	0.7	1
GPR17	0.0363789	0.344326	0.68757	0.695214			GPR17	0.9	1	1.1	1
GPR171	0.855626	0.806468	0.919057	0.937806			GPR171	1.3	1	0.8	0.8
GPR173	1.30569	0.469622	1.70664	0.721265			GPR173	1	0.9	1	0.7
GPR174	1.90132	0.708454	0.756805	2.62519			GPR174	2	0.8	1.1	0.6
GPR176	0.897897	0.767488	0.946394	1.49278			GPR176	0.8	1	0.6	0.6
GPR18	1.57416	1.20347	1.47022	1.14004			GPR18	1.2	0.9	0.8	0.6
GPR182	1.05516	1.1332	1.20822	1.29133			GPR182	1.2	0.9	1.4	1.2
GPR183	0.777212	0.615889	0.804488	0.668624			GPR183	0.8	1	0.9	0.5
GPR19	0.83864	0.938755	0.76673	1.22228			GPR19	0.7	1	0.7	0.8
GPR20	0.625569	0.689745	0.795926	1.17307			GPR20	0.6	0.7	0.7	1
GPR21	1.05049	1.05785	0.832373	0.928202			GPR21	1.2	1.8	1.3	1.6
GPR22	0.617497	0.834783	0.603774	0.445905			GPR22	1.4	0.8	1.5	0.7
GPR25	2.01699	0.792382	0.731139	0.753039			GPR25	1	1.8	0.9	1.1
GPR26	1.08142	0.782366	0.754134	0.774789			GPR26	1	0.9	0.7	0.8
GPR27	1.90531	1.91725	2.33877	1.42152			GPR27	0.8	1	0.9	0.9
GPR3	1.02612	0.885971	1.14736	1.09465			GPR3	1.3	0.7	0.8	2
GPR31	0.764387	0.862643	1.08395	0.996449			GPR31	0.8	0.8	0.4	0.6
GPR32	0.775461	0.762646	1.08076	1.07582			GPR32	1	0.8	0.8	0.8
GPR34	1.36289	1.60948	1.28635	1.72647			GPR34	2	1.7	2.1	0.9
GPR35	1.36629	1.00474	1.29886	1.10656			GPR35	1.2	0.8	1	1.2
GPR37	0.731944	0.78031	0.724649	0.779213			GPR37	1	0.7	0.7	1.3
GPR37L1	0.516825	1.04691	0.499059	0.462027			GPR37L1	1.2	1	0.7	1
GPR39	0.740427	0.682	0.986982	1.13617			GPR39	1.3	1.4	1.1	0.9
GPR4	0.930648	1.06266	0.677947	0.011564			GPR4	0.7	0.5	0.7	1
GPR44	0.773119	0.791938	0.837831	0.801405			GPR44	1.5	1.2	0.7	1.5
GPR45	0.974882	1.04971	1.04537	0.850453			GPR45	1.6	1.3	1	1
GPR50	0.63541	0.782376	1.03455	0.130996			GPR50	1.7	1.2	1	0.9
GPR52	1.13342	1.35702	1.61969	0.0581993			GPR52	1.2	1.3	1.4	0.9
GPR55	1.81797	2.03998	1.64703	1.46309			GPR55	0.6	1.4	0.8	1.4
GPR56	1.21986	0.731972	0.904599	1.3602			GPR56	1.2	1.7	0.8	1.3
GPR6	0.547634	0.658158	1.10413	0.826764			GPR6	0.9	0.7	0.7	1.2
GPR61	0.558933	0.866989	1.08951	0.517204			GPR61	1.2	1.2	0.9	1.2
GPR62	0.68837	0.798773	0.711788	0.869201			GPR62	0.9	1	1.4	2.7
GPR63	0.872405	0.739981	1.60391	0.831147			GPR63	0.6	1.3	0.8	1
GPR64	0.995229	0.981279	1.36631	1.00024			GPR64	1.7	1.1	1.4	1
GPR65	0.806876	0.974179	0.0565705	0.54572			GPR65	1	0.8	0.9	0.8
GPR68	0.964891	0.722207	0.221078	1.74201			GPR68	1	0.9	1	1.2
GPR75	1.04676	1.34596	1.52996	0.903915			GPR75	1.6	0.7	0.5	0.5
GPR77	1.54687	1.08401	0.0735162	0.750262			GPR77	1.1	1	1.2	0.9
GPR78	2.13066	1.71582	1.95597	1.43965			GPR78	1.1	0.9	1	0.8
GPR82	0.781554	1.10628	0.0235114	1.01437			GPR82	0.8	1.3	1.2	3.7
GPR83	0.552968	0.703843	0.181387	0.488918			GPR83	0.6	0.7	1.1	0.9
GPR84	1.94182	1.63035	0.100912	1.01571			GPR84	1.7	1.4	1.3	0.8
GPR85	1.13223	1.38895	1.52566	1.68544			GPR85	1.1	0.9	1	0.5
GPR87	1.15342	1.06662	0.969483	0.986185			GPR87	0.7	0.7	0.6	0.7
GPR88	0.620707	0.895727	0.524501	0.737135			GPR88	0.5	1.5	0.8	1.2
GPR97	0.730014	1.03519	0.72122	0.874474			GPR97	0.9	1.2	1.3	0.9
GPRC5A	1.03226	0.864137	1.15753	0.772834			GPRC5A	1.4	1.8	1	1.1
GPRC5B	0.908985	1.18392	1.04019	1.50059			GPRC5B	1.2	1.2	1.4	1
GPRC5C	1.38878	1.06191	1.0311	1.3163			GPRC5C	1.2	0.9	0.7	0.6
GPRC5D	0.911261	1.00269	0.825637	0.778575			GPRC5D	0.9	1.3	1	0.6
GPRC6A	0.64164	0.735632	0.788407	0.717447			GPRC6A	1.2	0.8	0.7	0.9
GRM1	0.941261	0.847037	0.752559	0.47672			GRM1	0.9	0.8	0.5	0.4
GRM4	1.44258	1.52582	0.930576	0.734675			GRM4	0.7	0.8	0.9	1.4
GRM5	0.848467	1.08138	1.32819	0.635297			GRM5	1	1	1.1	1
GRM6	0.653621	0.688638	0.683997	0.566336			GRM6	1.3	1.1	1.5	1.4
GRM7	0.95842	1.07342	0.689177	0.976991			GRM7	1.1	1	0.9	1.4
GRM8	1.0152	2.14329	0.919205	1.31411			GRM8	0.5	0.8	0.9	0.8
GRPR	0.962931	2.40969	1.01259	0.88131			GRPR	0.9	0.8	1.2	1
HCA1	1.29661	1.50866	1.56393	0.941386			HCA1	1.6	1.3	1	1
HCA2	1.17853	0.748595	1.14362	0.93297			HCA2	1	0.9	0.9	2.2
HCA3	1.05035	0.927749	0.944176	1.06974			HCA3	0.5	1.1	0.6	0.5
HCTR1	0.750546	0.721987	1.16768	0.732943			HCTR1	1.5	0.8	1.1	1.1
HCTR2	2.45009	2.40367	2.59268	2.50464			HCTR2	0.9	0.5	0.7	0.2
HRH1	1.27373	0.998956	1.12816	1.16628			HRH1	1.1	1	0.9	1
HRH2	0.375168	0.436131	0.441975	0.354981			HRH2	2	1.5	1.2	1.2
HRH3	1.81386	1.08333	0.78274	0.916721			HRH3	1	1.2	1	1.8
HRH4	1.22678	0.614293	1.18833	1.45772			HRH4	1.1	1.2	1.7	1.2
HTR1A	1.06209	1.00279	0.884323	1.09524			HTR1A	0.6	0.6	1	0.7
HTR1B	0.878655	0.944671	0.784816	1.05606			HTR1B	1.8	0.9	1.3	1.1
HTR1D	2.15417	1.23175	0.639194	1.17343			HTR1D	1.1	1.3	1.2	1.3
HTR1E	1.3049	0.972438	1.13182	0.799628			HTR1E	0.7	0.6	0.8	0.6
HTR1F	1.58339	1.4599	0.59553	0.834794			HTR1F	1	0.9	0.7	2
HTR2A	1.51008	1.75618	2.11737	1.33601			HTR2A	1.2	0.7	1.4	0.8
HTR2B	1.10173	1.17591	0.821974	1.1908			HTR2B	1.1	1.1	0.9	1.2
HTR2C INI	0.700347	0.398683	0.439918	0.5865			HTR2C INI	0.8	0.9	0.8	1.1
HTR2C VNV	1.58023	1.045	0.915508	0.888792			HTR2C VNV	0.8	1	1.4	1.2
HTR2C VSV	1.06741	1.10575	0.861576	0.62901			HTR2C VSV	0.8	0.8	1	0.7
HTR2CVGV	1.96598	0.996337	1.67877	1.39457			HTR2CVGV	0.7	0.9	0.9	0.8
HTR4	0.997906	1.3267	1.08345	1.17501			HTR4	0.8	1.1	1	1.1
HTR5	1.0642	1.11097	0.741168	1.03191			HTR5	0.9	1	0.7	0.8
HTR6	1.02874	0.566027	0.673616	0.554943			HTR6	1.1	0.7	0.7	0.9
HTR7	0.953651	1.0948	0.649869	0.608164			HTR7	0.9	0.8	1.3	0.9
KISSPEPTIN	1.48393	1.30714	1.08374	1.02753			KISSPEPTIN	1.1	0.7	0.9	0.8
LHCGR	1.30151	1.43522	1.24325	1.6609			LHCGR	0.8	1	0.9	0.9
LPA4	0.669286	1.50786	1.11496	1.25384			LPA4	1.3	1	1.1	1.1
LPAR1	1.67251	1.2404	0.477079	1.01896			LPAR1	0.8	0.8	0.8	1
LPAR2	0.471835	0.594474	0.608578	0.420378			LPAR2	0.9	1	0.9	1.1
LPAR5	1.05349	0.628721	0.414134	1.27266			LPAR5	1.1	1	1.3	1.8
LPAR6	0.758449	1.14571	0.185304	1.27526			LPAR6	1.3	0.7	1.1	1.2
LTB4R	0.731309	0.928936	0.452539	1.77773			LTB4R	1.1	1.3	1	1.2
LTB4R2B	0.693758	0.923233	0.507506				LTB4R2B	1	0.7	1	0.9
MAS1	0.701693	0.664109	0.719963				MAS1	1	1.3	1.1	1.1
MAS1L	0.568758	0.691654	1.20691	0.727221			MAS1L	1	0.7	0.7	0.7
MC1R	1.14381	0.371735	0.667466	1.8673			MC1R	1	1	1.1	1.3
MC2R	1.01123	1.16808	0.781058	1.19174			MC2R	1	1.1	1.2	1.3
MC3Rb	1.10154	1.22975	1.72499	1.22836			MC3Rb	1.1	1.2	1.1	1.3
MC4R	0.71236	0.755911	1.4135	1.29293			MC4R	1	0.8	0.4	0.5
MC5R	1.25274	1.11572	1.49742	1.06198			MC5R	1.1	0.9	1.2	1.3
MCHR1R	0.753443	1.29464	1.83282	1.44785			MCHR1R	1.3	1.5	1.3	1.3
MCHR2R	1.156	0.464541	1.04034	0.646556			MCHR2R	0.6	0.9	1	1.2
MLNR	1.47968	1.27874	0.707692	1.03919			MLNR	0.8	0.5	0.8	0.4
MRGPRD	1.22708	0.507742	1.77463	0.847719			MRGPRD	0.8	1	1.1	1.4
MRGPRE	0.688222	1.10342	0.768541	1.01228			MRGPRE	1.1	1	1.1	1.4
MRGPRF	0.949581	0.96874	0.925172	0.576299			MRGPRF	0.9	1.1	1.1	1.1
MRGPRG	0.76703	0.748875	0.543952	0.823954			MRGPRG	1.2	1.5	1.6	1.3
MRGPRX1	1.16251	1.23257	1.34516	0.803865			MRGPRX1	1	0.8	1.1	1.2
MRGPRX2	1.26827	1.30641	1.27949	0.935619			MRGPRX2	1.1	1	1.2	0.7
MRGPRX3	0.50104	0.626891	0.398745	0.455552			MRGPRX3	1.2	0.9	1	1.1
MRGPRX4	0.381285	0.702236	0.80399	1.11192			MRGPRX4	2.3	2.2	1	3
MTNR1A	2.74304	4.22949	2.24224	2.81688			MTNR1A	0.8	0.7	0.7	1.1
MTNR1B	1.76888	0.507289	1.31181	1.40861			MTNR1B	0.7	0.7	0.6	0.7
NMBR	0.235949	0.926108	0.972678	0.709347			NMBR	0.9	1	1	0.9
NMUR1	1.00118	1.01133	0.919118	1.86453			NMUR1	2	1.2	1.5	1.1
NMUR2	1.0233	1.10466	1.15933	0.97383			NMUR2	1	0.7	1	1.7
NPBW1	1.09389	1.2601	1.07713	0.881522			NPBW1	1.2	1	1.1	0.8
NPBW2	0.526235	0.827209	1.36349	1.56226			NPBW2	0.8	0.6	1.1	0.8
NPFF1	1.80211	0.789964	0.766873	0.622787			NPFF1	0.5	0.8	0.7	0.9
NPFF2	1.68381	1.09973	0.932286	0.69416			NPFF2	1.2	1	1.2	1
NPS	0.468567	1.37793	0.711931	0.660722			NPS	1.3	1	1.1	0.5
NPY1R	0.965658	1.27849	0.992321	0.816994			NPY1R	2.1	1.1	0.6	0.8
NPY2R	0.783465	0.833734	0.618766	0.711678			NPY2R	1.1	0.9	1.3	0.5
NPY4R	0.917743	0.711793	1.25771	0.636191			NPY4R	1	0.8	0.9	1.2
NPY5R	1.54942	1.45351	1.61933	1.73488			NPY5R	1	0.8	1.2	0.7
NTSR1	0.793946	0.742499	1.48987	2.03915			NTSR1	0.7	1.4	2	1.2
NTSR2	0.536795	0.567256	0.480007	0.66998			NTSR2	2.1	0.9	1	3.6
OPN3	1.46201	1.94373	1.75307	1.14247			OPN3	0.7	1.2	1.2	1.3
OPN5	0.0519739	0.354123	1.24591	1.46391			OPN5	1.5	1.2	1.3	0.9
OPRD1	1.01492	0.739564	0.674566	0.92099			OPRD1	1.3	1.7	1.4	1.4
OPRK1	0.27978	2.13652	1.22269	1.28635			OPRK1	1.1	0.9	1	1.4
OPRL1	0.61742	0.551701	0.76988	0.811541			OPRL1	1	1.4	1.4	1.2
OPRM1	0.544931	0.697306	1.0539	0.597331			OPRM1	0.4	0.3	1.2	1.6
OXER1	0.51766	0.972707	1.43165	1.13454			OXER1	1.3	0.8	1.3	1.8
OXGR1	1.36337	1.78525	0.507866	1.08268			OXGR1	0.5	0.7	1.7	1.2
OXTR	1.57774	1.89352	1.45674	1.46729			OXTR	1.2	0.8	0.9	1
P2RY1	1.00644	0.548293	1.2859	1.3533			P2RY1	1.1	0.8	1.1	1.9
P2RY10	0.674431	0.628359	0.705168	0.971984			P2RY10	1.3	0.8	0.6	1.3
P2RY11	1.04722	1.14557	1.06262	1.47065			P2RY11	0.9	1.1	1.1	0.8
P2RY12	1.33122	0.852395	1.41748	1.45516			P2RY12	1.2	1	1.4	1
P2RY13	0.789258	1.04377	0.646599	2.08457			P2RY13	1	1.2	1	0.7
P2RY14	0.897559	0.71614	0.743398	0.999743			P2RY14	1.4	0.7	0.9	0.8
P2RY2	1.39698	0.784866	2.27216	0.746609			P2RY2	1.2	1.1	0.8	0.6
P2RY4	0.928609	1.00302	1.31406	2.00926			P2RY4	1.1	1.2	1.6	1.3
P2RY6	0.880045	0.97234	0.954583	1.27036			P2RY6	0.8	0.8	1	0.8
P2RY8	0.861964	0.833938	1.82956	1.38275			P2RY8	2.1	0.9	1.3	1.9
PK1	0.899668	0.912543	0.884551	0.856997			PK1	1	0.8	1	0.8
PK2	0.660148	1.45015	1.51484	1.15602			PK2	0.9	0.8	1	0.7
PRRP	0.43099	1.1359	1.86598	0.554937			PRRP	1.1	0.7	0.7	0.4
PTAFR	0.0494764	0.555237		0.804121			PTAFR	1.5	1.2	1.3	1.5
PTGDR	1.06745	0.79704	0.490942	0.500695			PTGDR	1.4	1.2	1.3	1.3
PTGER1	0.628347	0.550777	0.680407	0.739706			PTGER1	1.5	0.7	1.3	2
PTGER2	0.620322	0.733626	1.11323	1.81111			PTGER2	0.9	0.7	0.8	0.8
PTGER3	0.0716503		0.982536	0.599912			PTGER3	0.7	0.4	1.2	1.6
PTGER4	2.508	1.45575	1.73153	0.428026			PTGER4	1.5	1.2	0.8	0.9
PTGFR	0.453048	1.12903	0.353688	0.677845			PTGFR	1.1	1.2	1.4	0.8
PTGIR	1.65399	0.880597	0.862944	1.30059			PTGIR	0.8	1	1.3	0.9
PTH1R	0.667721	0.998305	1.48373	1.05979			PTH1R	0.8	0.7	1.2	1.2
PTH2R	1.17099	0.117941	1.63771	1.06014			PTH2R	0.9	1	0.7	0.8
QRFP	0.801653	1.02168	0.976815	1			QRFP	1	0.9	1	1.1
RXFP1	1.29449	0.867451	1.5976	1.23405			RXFP1	1.1	0.9	1.4	0.9
RXFP2	0.991175	0.861765	0.68028	0.652192			RXFP2	0.8	0.7	1	0.9
RXFP3	0.455096	0.269557	0.70401	0.476735			RXFP3	1.8	0.6	1.2	1.5
RXFP4	0.588774	1.44627	0.812401	1.38437			RXFP4	0.9	0.9	1.1	1
S1PR1	2.35347	1.21922	1.43864	0.742319			S1PR1	1.7	1.2	1.2	1
S1PR2	2.11147	0.921267	3.31285	1.2731			S1PR2	0.9	0.8	1.1	0.8
S1PR3	2.33582	1.6343	1.17152	1.37884			S1PR3	2.4	2.4	0.6	1
S1PR4	0.209252	0.0990051	4.05284	0.799683			S1PR4	1	0.7	0.7	0.8
S1PR5	0.659485	0.786994	0.669377	0.862811			S1PR5	1.2	1.1	1.1	0.9
SCTR	0.984069	0.164861	1.31483	1.20843			SCTR	0.9	0.5	1	1
SSTR1	1.24515	0.302189	1.12299	1.30538			SSTR1	1.6	0.8	1	1.1
SSTR2	0.925536	0.965864	1.07676	0.788265			SSTR2	0.8	0.7	1	1.3
SSSTR	0.850099	0.975241	2.46483	0.631441			SSSTR	0.9	0.9	1	0.7
SSTR4	1.58404	2.32708	0.428785	0.262367			SSTR4	0.9	0.8	1.1	1
SSTR5	1.06727	0.337117	0.80144	0.975179			SSTR5	1.7	1.4	1.1	1.6
SUCNR1	2.7145	1.74362	1.03024	1.18864			SUCNR1	1.4	1	1.1	0.9
TA1	0.677844	0.994755	0.78409	0.875176			TA1	1.2	1.2	1.3	0.7
TAAR2	2.65611	0.912089	0.67327	0.666093			TAAR2	1.1	0.9	1.2	1.1
TAAR5	1.08266	1.81537	1.56593	2.16054			TAAR5	0.9	2.3	0.7	0.8
TAAR6	1.68638	0.941214	0.486483	0.0102479			TAAR6	1.1	1	1.2	1.4
TAAR8	0.259534	0.574835	0.585182	0.748435			TAAR8	1	1.1	1.3	1.3
TAAR9	0.836868	1.03641	0.715579	1.10444			TAAR9	1	0.8	1.1	0.9
TACR1	1.17772	0.984758	1.17716	1.1855			TACR1	1.1	1.1	0.8	0.9
TACR2	0.528717	0.496416	0.993305	0.888396			TACR2	0.8	1.1	0.7	1.1
TACR3	1.11941	1.00058	1.10439	0.992033			TACR3	0.9	1.1	1	0.7
TBXA2R	0.681765	0.496038	0.445271	0.576			TBXA2R	0.7	0.7	0.9	1
TSHR	0.632965	1.16712	0.818707	0.663512			TSHR	2.3	1.2	0.5	1.3
UTS2R		1.78599	2.31197	1.03204			UTS2R	0.4	0.4	0.2	0.3
VIPR1	0.889331	1.90794	1.19454	1.52671			VIPR1	1.2	1	1.2	1.3
VIPR2	0.36599	1.43269	1.33108	0.864413			VIPR2	0.8	0.8	0.9	1
GPR92	1.1613	0.726218	0.624819	2.67759			GPR92	0.9	1.2	1.2	1.2
GPR68 no V2 Tail	1.94543	0.524853	1.00141	1.34542			GPR68 no V2 Tail	1.3	0.9	1.2	1.2
GRM2	1.71736	0.993378	0.846004	0.495155			GRM2	0.8	1.2	1.2	1
GRM3	0.563548	0.52719	0.925636	1.93072			GRM3	1.1	1.3	1.4	1.4
[truncated: 13 more columns]

## Sheet: Fig_5
Fig_5b
Log[Drug]	DRD2									DRD3																																	DRD4
-12	39.2083	-2.6582	0.982384	15.4279	-4.3548	-11.0932	-13.8952	15.504	-1.6088	14.9281	7.3765	-37.8365	-16.7159	18.3544	18.7181	5.42184	-5.1527	-14.6703	0.984062	8.59248											-7.0502	-22.7538	-7.9063	-13.4584	62.5918	3.86084	3.6636	0.461616	4.20916	-17.3528	-6.3662
-11.52	1.3002	4.85409	22.1034	13.5271	17.1679	6.9999	5.63069	-2.9613	-13.4112	49.5212	34.1168	17.2123	31.0484	50.7769	53.5612	34.0713	28.6449	16.2975	23.7639	38.4637	-42.1088	-58.1876	-1.5964	-30.4751	25.2557	3.01118	2.74352	20.39	43.3802	39.0498	-11.4231	-10.0172	-9.2534	-8.4561	8.42251	15.905	-2.9334	-3.0425	6.98728	12.5016	23.6938		3.33488	0.671608	-4.0528	8.41394	-13.1122	-1.5047	-2.3957
-11	21.9879	17.3649	23.2014	12.28	9.31309	30.7654	11.4322	4.15717	-13.3329	69.0792	29.5995	40.2138	22.8661	41.8843	27.0198	28.0312	3.17169	30.6393	21.0819	-8.795	-35.857	-54.2682	-58.0728	-24.902	6.61504	29.9876	23.2865	4.97084	24.0321	21.2312	-3.7601	-10.7684	-7.6713	-9.3919	14.0963	4.8848	7.7007	4.6414	6.30325	12.5477	17.8186		-14.3585	-24.5252	-4.1686	4.48334	-2.1803	4.54475	32.7862
-10.52	47.3563	41.4909	39.295	19.8833	20.6779	8.89068	28.7799	17.5683	18.7998			45.7141	20.9512	52.3111	54.6181	26.389	26.5879	22.8206	18.7011		-63.6077	-56.0558	-32.5399	-6.529	37.9792	21.1548	-31.0965	30.7045	41.0859	47.5098	-16.4673	-10.9069	-23.27	4.50291	0.717613	5.70313	3.0593	9.21566	-0.780601	22.502	15.7959		-6.9708	-15.2849	5.21075	3.80777	0.767693	14.2791	41.5705
-10	17.1049	28.7489	39.1216	21.1003	16.1521	7.71397	20.5794	27.0715	28.5735	50.328	50.186	28.6676	37.9693	42.8787	45.3561	55.9079	0.165817	11.0529	28.8778	11.729	-29.3662	11.3565	30.6472	24.2424		27.5978					-6.4249	10.013	2.74036	0.255989	11.5154	-3.865	16.2407	1.16665	-5.4891	18.0662	19.2077		9.6804	2.45484	-41.4775	15.5228	11.2391	3.70029	28.9707
-9.52	46.0849	39.035	47.1251	22.4781	30.1619	22.7396	53.9792	57.4957	55.467	28.4801	31.0484	28.3664	14.7974	54.8567	43.3105	39.7933	34.5941	22.1274	4.60928	12.9337	-16.92	-16.2891	-20.3231	-10.6108	47.9304	60.998	28.9265	-12.3793	35.7805	56.811	-5.2877	-9.3164	2.92921	6.8488	23.7526	15.8756	14.7425	30.1397	15.4518	27.903	11.4944		-5.0949	-14.5206	32.9551	3.85383	1.38185	12.9894	32.6531
-9	44.6692	45.9405	39.0639	66.2878	36.1159	50.7292	73.3699	73.1207	68.2517	54.3453	26.9743	47.2994	42.9526	47.9983	55.7602	31.4462	37.0318	39.8956	29.7017	26.8777	112.905	-15.878	9.16738	19.4628	68.4925	38.8873	28.8213	19.0422	44.0589	61.7723	63.2339	18.7251	27.9911	29.0486	34.5587	31.0336	36.6108	35.163	36.4849	35.8009	43.1617		-12.4132	-13.3627	-18.4808	1.52003	2.10349	1.27438	30.7897
-8.52	70.0953	52.586	55.1286	68.6513	76.2546	62.0135	87.1014	92.2907	90.0057	50.1292	56.658	64.738	61.09	64.8119	86.245	74.3522	68.6417	50.0155	57.0159	40.5206	87.5633	43.5905	15.2184	39.7763	76.8569	66.2461	70.997	54.9278	55.2529	65.7968	36.4052	28.0373	51.3408	62.5163	56.0745	53.1285	49.0285	54.2197	31.8813	58.5295	50.5267		-3.1264	2.31589	0.208427	-10.717	-2.6562	-18.394	7.9858
-8	81.306	81.3349	72.1179	87.9211	78.769	69.5565	92.4117	90.746	92.4331	87.4212	69.0905	73.6306	68.8349	83.3642	65.7097	93.1091	65.9767	59.4309	56.9762	56.2432	126.049	107.036	122.703	79.1894	118.698	83.0227	75.5281	84.0551	80.1644	91.4635	83.3816	69.0377	65.4916	65.4119	68.6013	62.3904	74.1156	60.3299	75.257	73.1	75.2193		4.76151	-9.5878	9.2867	4.9701	12.5749	9.1816	-2.4401
-7.52	95.0881	83.3574	88.2115	94.5288	89.5504	82.3695	93.4439	96.1205	97.8146	86.0177	71.21	86.5007	77.7615	99.8424	76.7558	101.269	108.69	85.2734	73.3351	91.3646	98.4705	108.297	101.243	102.094	111.433	120.4	103.346	101.118	96.3197	118.841	66.2302	75.1731	71.8662	82.0849	94.1752	82.366	68.8741	87.1627	83.7005	78.4674	88.6945		-5.836	-20.843	18.6429	-4.6522	11.3312	2.88654	13.354
-7	104.218	99.5088	89.1361	94.0561	89.5002	79.4831	96.7469	99.2312	98.0709	100.655	86.5632	89.3248	83.6539	91.4954	95.6149	93.558	81.1936	93.6887	72.9828	87.228	81.2064	64.0665	81.3115	100.287	108.106	107.475	67.7851	65.0894	103.03	109.492	68.6432	64.3166	79.0004	76.3356	72.8146	96.3868	94.1836	82.9158	82.58	86.1094	92.9875		-27.2812	-28.2075	-9.2172	8.19899	11.7764	17.6263	25.8651
-6.52	94.857	94.7703	92.5455	93.1811	94.2774	90.6769	100.42	96.3625	98.078	82.5346	92.4954	87.9213	84.0687	92.4102	102.365	89.3702	95.8593	93.7682	83.9267	63.8459	62.1547	67.7851	62.7569	74.3715	99.8853	87.678	89.6281	98.5279	77.2679	103.508	76.1845	78.1569	66.7926	83.7383	93.3988	91.951	99.3034	88.8875	99.8196	97.9689	87.8384		-0.579002	17.2302	-3.7981	-0.583504	3.17826	8.95132	4.17036
-6	106.385	112.077	111.008	97.1839	96.6811	92.6481	100.925	95.8001	96.3625	93.7796	91.1033	89.9725	88.8702	91.6942	104.127	99.8538	94.5808	98.5015	98.9219	108.275	48.7334	78.2621	56.5911	79.849	99.6463	66.2174	97.7058	91.9797	80.4512	99.35	69.1636	73.5826	71.094	77.519	84.3426	71.3165	94.1877	89.0428	96.3993	93.0169	91.5271		5.04864	-16.6744	2.68643	20.2365	19.0389	22.9694	11.2698
-5.52	104.132	91.2164	98.3242	86.2617	89.7918	95.4843	102.086	98.0495	98.3628	90.8305	79.0628	86.4553	78.6366	92.8875	103.24	95.9502	101.956	94.8365	99.0413	87.9099	56.572	51.7732	73.5494	80.2122	86.5023	90.8709	91.1863	61.3995	83.9786	113.383	59.2052	74.359	66.205	76.7133	89.2274	87.1879	86.2227	95.1697	99.8615	102.056	106.404		25.8221	8.54562	4.8541	16.444	23.1998	8.70773	-1.3753
-5	101.734	104.045	97.0818	97.0532	107.905	92.98	100.05	101.474	97.1953	80.2617	86.6882	74.8125	78.1877	90.3703	97.0468	89.3702	85.1086	89.9782	77.1195	80.4947	59.3729	44.5751	70.5477	77.115	100.01	82.6498	95.4976	68.0432	73.5972	123.114	68.958	65.286	68.2739	74.573	78.95	86.6969	90.0289	77.4476	104.688	95.9965	102.379		13.1311	-8.7772	17.4155	22.0482	26.5162	15.5075	23.6912
Fig_5c
Log[Drug]	DRD2									DRD3									DRD4
-12	-1.81279	0.393989	-0.835707	-1.06429	-2.39299	-0.685837	1.80107	-0.749383	2.51639	-0.154415	0.382482	1.30085	5.51578	1.61612	-1.67749	-1.46526	-1.11248	-0.305627	1.71536	-1.10302	-0.610271	3.53335	-1.35241	-2.17351	3.91841	0.424303	1.0352
-11.52	-1.29991	-0.147453	-0.252928	-3.20112	-0.847794	-1.24938	-1.63502	0.136251	-3.31261	-0.208257	-0.360133	-0.197082	0.863039	3.97637	-0.147036	-0.908731	-1.44896	-0.516364	-2.1174	-1.28239	-1.3628	-1.40814	-1.12948	5.26844	-0.833269	0.201927	0.102242
-11	-0.0630723	-0.289046	-0.713825	-0.85771	7.14262	-1.99306	5.73959	-3.66601	-2.67393	0.289528	2.14708	0.331688	2.75533	-1.17373	3.37416	-0.848188	-0.631047	-0.778912	-2.03699	2.34006	0.0391728	-4.5365	5.89262	2.81999	-0.733584	4.69289	1.84035
-10.52	-0.887806	-0.315787	-0.0648835	0.647827	6.14609	-4.52818	-0.757898	1.3838	11.3429	0.418546	-0.283433	-0.199622	-0.338823	0.616274	12.493	0.43661	-0.872638	-1.1771	0.536049	2.90085	-0.156691	3.68939	1.49731	7.82835	2.45636	5.38814	1.59753
-10	2.04825	2.49551	2.81268	-0.133862	0.17683	4.61577	-3.18488	13.012	-0.200119	0.310862	1.02452	0.813727	0.249322	-0.420652	1.70818	0.0576325	-0.252652	-0.328913	17.1577	0.830877	2.38748	-3.24355	3.6671	-3.5222	23.0632	2.82187	4.75168
-9.52	6.43231	2.42828	4.79626	0.841183	-1.94183	4.57941	-0.315081	9.89526	6.27182	0.736011	0.404832	0.782234	-1.49082	-1.49082	0.429602	-0.254398	1.77846	-0.275355	-1.86999	4.79764	6.44496	-1.53075	3.07635	-0.650195	-0.526544	7.73969	9.78197
-9	20.98	20.433	19.3088	10.0016	3.93323	2.54503	9.02665	1.899	3.88316	1.32269	1.29983	2.02517	-0.135529	1.50361	3.78458	0.61009	-0.0646183	0.692755	-1.93184	-1.77927	-2.72148	-4.04236	-4.48449	-1.41928	-0.603226	-0.414079	-1.58219
-8.52	48.4879	48.6209	49.975	24.0489	17.8995	27.4335	22.8349	40.6072	25.4151	6.49711	4.96871	6.79172	3.71171	3.58257	5.58354	0.928524	3.00271	2.10155	0.777272	-1.70299	0.944272	-2.41129		2.43359	2.75541	-0.319505	2.96245
-8	68.2484	74.7181	72.849	40.4776	53.8572	64.039	63.8721	43.3492	45.2269	18.895	27.8643	23.2852	13.2077	12.9724	10.5725	11.4607	10.566	13.1274	0.703049	-0.218543	2.30501	-1.34126	6.76946	8.64945	2.66339	1.52084	4.64944
-7.52	72.6803	71.2651	70.7844	54.705	55.8552	51.7914	88.5506	72.5028	71.3531	32.3078	32.3967	30.2034	31.0528	27.8026	36.7604	26.2228	29.296	35.8218	-1.70505	-1.29683	1.52362	-3.77856	0.939996	6.04496	-0.322061	0.184035	3.6807
-7	75.4243	69.3116	79.3137	77.5789	82.6111	65.7379	95.8954	54.4665	90.5476	45.492	68.0132	48.175	58.3082	27.3219	40.1716	44.143	42.173	56.5026	0.519555	1.76278	0.103086	3.98291	2.76797		2.43591	3.9772	1.91959
-6.52	77.0574	85.2098	77.8091	61.5006	82.2178	77.802	87.2477	83.19	94.3754	59.9938	57.9366	54.4181	68.0394	67.0946	54.9353	60.3011	63.2357	67.3951	-0.783457	-0.0742222	1.68031	-5.03808	-3.39216	9.92755	0.820489	1.69977	3.87496
-6	83.1133	83.6354	88.5525	79.0993	75.1562	73.9911	102.133	75.8537	122.03	73.2075	86.1174	75.9458	74.454	72.9287	89.508	64.2562	68.0937	65.8769	-0.738099	2.53386	6.4429	11.4917	9.51886		0.876722	4.93316	9.77941
-5.52	77.5768	95.946	89.1808	83.6573	93.0425	86.3543	93.9581		92.6382	77.3081	71.1335	66.8287	80.9313	84.3055	75.0166	72.5262	70.7017	83.8774	7.16244	7.5418	4.47807		14.2188	10.5517	10.6715	11.1418	7.34351
-5							103.435	97.6173	92.53	84.399		100.32		92.7633	100.711	99.0767	87.7074	79.261	3.1462	4.58322	5.53574	13.2454	9.80866		5.6923	7.47386	8.65476
Fig_5d
Log[Drug]	DRD2						DRD3														DRD4
-12	7.41031	-3.3386	-20.1096	-10.43	6.62014	3.80988	-5.475	0.566673	30.7667	23.5259	-17.5583	-47.5333	-25.5948	-19.0517	14.9397		-15.2667	-34.3333	-25.5167	25.0583	-7.0403	-2.7735	13.1311	3.94595	-1.1236	-9.8987	20.142	-1.2582	-2.8838
-11.52	14.1372	7.84454	4.48463	-5.1207	-12.0332	-3.857		-0.396599	-5.8017	9.5	-6.8103	-20.9483	6.05173	13.975	-5.4417	18.95	21.375	-3.6583	12.825	12.6583	34.4141	18.7818	6.80871	5.00537	-1.6275	-3.4086	-6.2112	-5.9006	8.20763
-11	6.52762	1.23861	7.83742	-16.126	-6.3278	8.60995	-27.4914		14.9914	8.23276		13.3017	29.3621	20.1667	-31.4333	16.9833	18.95	22	-2.275	30.1583	15.6554	6.60028	0.347382	30.1704	25.2725	10.5481	32.8749	9.76043	23.9574
-10.52	8.13639	8.39977	1.4664	-17.4934	-2.1784	7.78951	-33.0603	-5.1379	-7.0603	35.0776	4.97414	-14.0086	71.0948	3.6	-2.8333	-0.458298	16.925	11.175	31.9	17.85	40.8059	27.9296	2.15378	9.18163	4.94395	14.9086	37.9769	18.5892	18.4561
-10	1.52335	9.85194	1.1959	-27.037	-5.2056	0.631844	-26.4828	-1.4914	-20.6724	-1.2845	-13.0259	36.7155	44.9224	8.8	-11.9167	-0.300003	-5.1667	-4.1167	22.8083	14.625	26.679	8.42982	-4.3075	19.7758	11.8225	4.99002	39.5741	14.9512	36.3354
-9.52	-4.748	2.3918	10.1936	-8.261	9.43983	1.34855	-30.5517	-12.2241	-14.3362	-35.9138	7.57758	7.37069	-6.5345	4.88793	23.7759	3.06667	-9.225	25.6917	6.24167	-12.1	29.6202	19.685	-8.8235	15.3693	-2.3031	7.61554	55.8119	11.2245	18.4117
-9	10.998	11.4465	13.1264	2.4519	9.3361	0.754433			20.2328	3.93333		-2.7586	7.5	2.18104	23.2845	28.525		23.9333	11.7	7.475	9.91199	1.32005	-30.0834	22.2478	-4.6829	-0.353104	48.4916	62.7329	53.9042
-8.52	23.3841	14.3721	27.2494	18.5496	11.0902	14.702	-9.9741	-8.931	5.48276	17.8417	6.44827	21.319	9.15517	4.25862	39.6379	25.0603	13.5833	31.8333	13.9333		36.0584	-9.032	-11.51	10.5481	-12.0375	-3.3318	18.3673	23.7799	14.9956
-8	32.5456	32.7164	38.1478	15.6733	16.2863	13.6929		-4.4828	23.9483	-3.3583	-0.525902	-17.7069	-13.8362	-13.6983	0.258621	25.9167	-7.1833	15.7167	34.2917	-2.6	19.1292	5.92867	-2.2927	7.98403	3.99202	-0.890503	41.7036	20.3638	8.03017
-7.52	46.512	52.3633	52.7548	35.1471	40.1452	42.2105	31.2845	-12.8621	-6.0431	17.3879	4.32758	5.53448	14.2672	-35.3017	41.5259	25.1833	21.6417		26.6417	13.1083	7.62853	-13.5943	6.94766	18.3326	-4.7904	-4.0074	29.1925	16.8146	27.5954
-7	78.488	78.8297	73.3343	44.7001	60.6846	53.3006	17.0517	-14.1724	-2.1552	0.543114	-2.6897	-25.1379	-10.8966	-27.4224	15.5345	19.4833		19.6667	-7.0583	3.41666	27.749	-3.8305	-2.2696	3.96284	16.6436	4.37586	18.6335	8.1189	9.76043
-6.52	86.2899	84.3465	80.8656	70.2188	67.9744	62.2312	7.76724	-13.8534	22.7672	4.73276	-17.1983	-21.6121	-16.9914	-32.0172	30.0603	15.4583	-3.35	32.0583	23.9833	34.9083	4.19129	7.68874	6.9245	7.63934	16.2905	8.2819	3.65572	-9.8935	8.252
-6	87.9769	87.4217	92.8033	78.725	78.4327	76.8295	-34.1293	-21.5776	-10.8017	-1.2155	-10.9655	11.1638	-20.5948	-19.2069	33.0862	14.6833	-5.0917	-0.641701	-32.0667	30.1167	28.4907	-2.7096	8.49071	-10.456	25.4261	-10.456	18.1455	2.04082	-1.3753
-5.52	85.699	82.8588	86.1973	82.516	75.7073	82.0917		26.681	-17.6379			-0.103401	-18	-28.0862	34.9483	5.54166	29.2083		-11.4667	-12.3167		13.358	8.07318			17.7553			-12.1296
-5	90.2193	91.3724	92.4687	76.3957	77.9329	86.5428		19.4397	-7.4138	0.0775833	16.1667	11.0417		17.45	-11.819		-12.4	7.98333	18.15				17.3692	-18.4876	29.1571	28.2051	-34.2946	27.1961	29.1482
Fig_5e
Log[Drug]	DRD2									DRD3									DRD4
-12	-0.872997	-0.345299	0.178776	1.8311	-3.39448	1.1965	-1.96287	0.613131	7.77485	-0.0629851	0.09143	2.84449	2.76428	0.304301	1.77338	-0.840038	-1.81513	-0.131565	5.32544	-0.919531	-0.785518	6.97381	-1.99889	8.1293	-1.42372	6.87319	3.90563
-11.52	1.81354	-0.45525	1.03728	-2.04429	-3.19947	-3.66221	7.06804	-1.64353	0.0766414	0.0919379	-0.253464	-0.137145	1.79001	-1.49849	0.75436	0.0407503	-1.16953	-0.611254	1.76278	12.0529	2.05348	-0.795096	-1.12205	6.32361	-2.46658	0.51632	-1.76622
-11	0.969843	-1.51448	1.20903	-2.69707	2.23599	-1.63775	-2.1928	2.66542	0.757898	0.762932	0.804584	-0.0716201	5.66153	-0.69171	0.329873	-0.633958	-0.700322	-0.749223	4.40385	0.958704	0.272148	-2.70853	3.06149	-2.74568	2.26465	-0.327173	2.65573
-10.52	0.964942	-1.23833	-1.28371	-2.86399	-3.39448	1.608	4.88802	-0.762156	-3.13378	0.294608	-0.0299687	0.0741599	0.984504	0.686595	2.64282	-1.35349	-1.44372	-1.30983	-0.783457	-1.12364	-0.0783457	-1.73881	7.81349	-1.61991	1.0812	3.55545	4.77468
-10	0.355314	-0.817809	0.113466	-0.616427	8.549	1.75839	-2.86128	-1.41361	0.289534	0.805092	-0.31391	-0.109716	0.187951	2.68885	1.75548	-0.794048	-1.16429	-1.21378	-4.00594	-0.639136	6.8037	1.57905	1.64592	11.9859	2.42057	3.83662	2.00394
-9.52	-0.60739	-0.38994	0.485081	3.59445	-0.0264419	0.0545364	16.1202	-2.51639	2.66116	0.297655	0.0330164	0.296639	0.391244	0.996011	1.51	-0.751551	-1.05019	-1.31041	-2.28233	0.358741	1.91328	1.55304	0.0966004	1.53075	1.83268	8.17166	1.09143
-9	0.175153	0.396226	0.584164	-1.40803	-1.84598	3.59114	1.40509	-1.7883	0.583326	-0.358101	0.0147304	-0.278861	0.291515	0.379737	2.95095	-0.122251	-0.660154	-0.405174	-1.20817	0.946333	-2.12358	6.00037	-6.27531	1.74252	1.97582	-0.961071	-1.10165
-8.52	1.2673	1.80939	1.0066	-0.727152	-0.393323	6.44356	-3.17636	3.5255	-2.7378	-0.538929	0.39772	0.4348	-1.25173	1.47036	0.268501	-0.755044	-0.773091	-0.733505	-1.43496	-0.0494815	1.36486	4.89318	24.7297	4.96006	3.99509	5.21944	-1.26013
-8	3.91091	3.09406	2.62091	-1.90382	-1.79805	1.65758	2.06506	1.74998	1.66482	0.00406355	0.60039	0.0162542	1.62507	1.81302	-0.331151	-0.587386	-1.21552	-1.33544	-3.28021	-1.92153	-2.85962	-0.824819	4.49564	24.5885	8.01575	0.0255604	9.51103
-7.52	8.95456	7.6701	9.88722	0.500744	6.95918	7.63675	5.11369	5.59482	16.7121	0.00609533	0.167114	0.310862	-0.309415	2.53542	2.10454	-1.14101	-0.591461	0.0710219	0.616457	-1.19993	0.457704	-2.90544	4.85231	-1.63478	13.8512	0.659459	2.25698
-7	33.4238	28.2757	26.5527	12.3633	25.8999	15.8536	28.7618	7.7493	11.5686	3.71307	1.32726	0.781218	1.56626	-0.0383573	2.09303	1.2196	0.0454074	0.763194	2.09265	-1.30507	1.60815	3.43303	-1.12577	-1.43043	3.98998	1.40071	2.03716
-6.52	47.3716	51.9313	45.9112	44.8058	21.5072	31.5121	37.4649	45.2227	40.407	0.909728	2.22581	0.866045	2.71314	1.4742	4.71411	0.574579	0.277102	0.434281	0.315444	1.28239	-3.02249	18.5919		8.28906	3.79828	4.04366	2.11385
-6	66.7745	59.6793	61.7679	42.6095	48.5606	45.095	55.3096	47.7348	45.2823	4.47854	2.37769	5.18103	2.91771	6.06684	2.86785	2.1423	0.694501	2.1097	2.74004	-0.558728	-2.34625	19.1752	18.6922		8.34547	7.27194	3.80339
-5.52	72.93	67.936	68.2737		53.5267	45.3942	75.066	87.3967	59.7675	4.30483	6.97407	5.31462	1.60589	8.7071	3.79865	4.19844	3.71643	4.21649	5.31513	0.624704	-0.109272	22.7903	13.0745		7.08279	9.49825	5.56194
-5						63.8109	95.938	98.8291	108.997	7.07262	10.8421	5.06319	8.80555	9.25306	6.8097	6.5998	12.4207	6.22897				11.5177	17.4401	19.87		11.423	7.88794
Fig_5f
Receptor	Fold of Basal
ADORA1	0.0575361	0.668716	1.09692	1.24216
ADORA2A	0.637854	0.687555	0.58943	0.619633
ADORA2B	1.66754	1.73824	2.45163	1.72725
ADORA3	0.922651	1.00066	1.26336	1.24068
ADRA1A	1.25638	1.13215	1.03667	0.982549
ADRA1B	0.131976	0.968606	1.2861	0.913642
ADRA1D	1.46644	1.00505	0.995999	0.680384
ADRA2A	1.4351	1.22094	1.21535	1.22951
ADRA2B	1.30534	0.693514	0.754281	0.913769
ADRA2C	1.51679	0.613993	1.19106	1.12555
ADRB1	0.839482	0.829831	0.363565	0.553792
ADRB2	0.84553	1.25298	1.29046	1.63525
ADRB3	1.82346	1.45235	1.26065	1.18132
AGTR1	1.77021	1.93723	1.86299	1.89557
AGTR2	0.969501	1.25223	1.0975	1.05782
APJ	0.969122	0.981079	1.02652	1.0575
AVPR1A	0.485376	0.416677	0.51507	0.533815
AVPR1B	1.21042	1.19811	0.876503	1.10205
AVPR2	1.37958	1.07062	0.870344	1.25091
BDKBR1	0.689635	0.416696	0.625976	0.497963
BDKBR2	1.06007	1.0927	1.45781	0.88289
C3AR1	0.756472	1.17054	0.769108	0.820766
CALCRb	1.44291	1.11531	1.34347	1.32515
C5A	1.02853	0.979509	1.03408	1.38643
BB3	1.05171	1.28961	0.973903	1.11319
CALCRL	0.913015	0.696772	1.49489	0.820326
CASR	0.746926	1.05511	1.22904	1.18154
CCKAR	1.06158	0.747035	0.795246	0.956085
CCKBR	0.829333	0.950761	1.04736	0.973142
CCR10	0.951181	1.22772	0.929608	1.23988
CCR2	1.54308	2.01925	0.747791	1.55047
CCR3	1.12188	0.848411	1.11646	0.951183
CCR4	1.13263	0.949265	0.820324	1.84418
CCR5	0.714473	1.07173	0.988672	0.778983
CCR6	0.837445	1.22283	0.656373	1.09201
CCR7	0.709499	1.50118	0.956478	1.33293
CCR8	1.67821	0.756123	1.65271	0.905058
CCRL2	0.999301	1.12843	1.28673	0.551238
CD97		0.814135	1.23543	1.09405
CHRM1	0.793596	1.69838	1.4903	1.34822
CHRM2		1.11269	1.97207	1.43577
CHRM5		1.24979	0.667509	0.595731
CHRM3		0.857723	1.6728	1.5159
CHRM4	0.764855	0.613043	0.743967	0.714286
CMKLR1		0.799939	0.838438	1.11712
CNR1		0.552959	0.6314	0.666029
CNR2		1.18283	0.494106	0.462968
CRHR1		0.810297	1.79834	2.0348
CRHR2		1.05444	0.948441	0.750814
CX3CR1	0.772822	2.17365	1.94094	1.39527
CXCR1	0.994582	0.870782	0.926468	1.25972
CXCR2	0.775518	0.982491	0.740553	2.24559
CXCR3	1.11608	0.920267	1.26803	1.33952
CXCR4	0.894291	0.940762	0.719927	1.07849
CXCR5	0.867839	1.20407	1.31194	1.31917
CXCR6	1.09374	1.02618	0.729758	0.962217
CYSLTR1	1.79348	1.4261	1.47328	1.22315
CYSLTR2	0.822774		1.06154	1.09617
DRD1	1.14727	0.902757	0.664567	0.800273
DRD2	78.583	75.3311	87.9427	82.4275
DRD3	1.02207	1.18361	1.02207	1.18361
DRD4	0.766306	1.0327	1.10338	0.98892
DRD5	1.19095	1.21125	1.32944	1.10836
EDNRA	0.577987	0.946041	1.11119	0.820373
EDNRB	0.855835	0.776045	0.98124	1.33793
ELTD1	1.20844	1.1847	1.00555	1.0495
F2R	0.974369	0.909357	0.931221	0.911679
F2R-L1	0.894382	0.828376	1.08403	0.945442
F2RL2	0.880137	1.08681	0.923984	0.822582
F2RL3	0.62619	0.732658	1.14344	0.653405
FFA1	0.900193	1.00596	0.884372	1.05571
FPR1	0.476575	0.454413	0.465253	0.39438
FFA2	0.866438	1.02982	0.798547	0.966832
FFA3	1.63784	1.05497	1.70833	0.93645
FPR2	2.02511	2.46404	2.16967	1.73787
FPR3	1.04159	1.03267	1.01395	1.09677
FSHR	0.509408	0.482441	0.689646	0.49323
GABBR1	0.964638	0.732564	0.623777	0.551344
GAL1	1.09241	0.906185	1.43325	0.724749
GAL2	0.423703	0.790543	1.13304	1.02233
GAL3	1.31531	0.610264	1.86022
GCGR	0.854048	0.955298	1.13306	1.42512
GHRHR	1.47257	2.45524	1.66266	1.43625
GHSR	1.07788	0.854028	1.56868	1.08158
GIPR	0.425216	0.371922	0.325226	0.379289
GLP1R	1.52349	1.20201	1.11706	1.37549
GLP2R	1.04336	0.739634	1.14858	0.986316
EBI2	0.794679	0.641526	1.2287	0.737307
GNRHR	1.06522	2.06596	0.64565	0.992135
GPBA	0.376619	0.574161	0.766772	2.20715
GPER	0.727987	0.89406	0.800647	0.761965
GPR1	1.10319	1.13632	1.71525	1.17458
GPR101	1.52277	0.926301	0.855026	0.924113
GPR110	1.19869	0.718194	0.928767	0.670628
GPR111	0.531493	0.848562	0.71782	0.776849
GPR113	0.740021	1.76935	1.38663	1.31166
GPR114	2.03733	1.18138	1.50832	1.14969
GPR115	0.913693	1.58078	1.05992	0.752596
GPR116	1.66741	0.483171	1.07539	0.584866
GPR119	0.907525	1	0.491414	0.779783
GPR12	1.13949	1.23518	1.20464	1.2071
GPR120	1.06135	1.11222	0.634161	0.53791
GPR123	1.14319	0.565285	1.01602	1.01164
GPR124	1.06919	1.49787	0.881588	1.34713
GPR125	1.20071	1.35208	1.37339	1.05206
GPR126	0.496707	1.01413	0.305248	0.70933
GPR132	1.18676	0.829766	1.19219	1.18445
GPR133	0.70369	0.950918	0.291909	0.903028
GPR135	0.728331	1.55676	2.12015	0.881914
GPR141	0.609402	2.03436	1.27353	0.89642
GPR142	0.650987	0.491302	0.617284	1.03258
GPR143	2.06697	1.46246	1.41491	1.21523
GPR144	2.4375	2.66223	0.708333	1.48418
GPR146	1.14619	0.22098	1.29533	2.14039
GPR148	0.702309	1.04835	0.692956	0.810615
GPR149	0.65016	0.993932	0.47033	1.36111
GPR15	0.453081	0.514344		0.85311
GPR150	1.4989	1.10852	1.37104	1.27278
GPR151	0.611137	0.62961	0.406172	1.31125
GPR152	1.29332	0.284233	1.36246	0.637077
GPR153	0.532448	0.931304	0.863345	0.947429
GPR156	1.07411	1.61046	1.13766	1.23482
GPR157	0.603602	0.481901	0.839952	1.11033
GPR158	1.31038	0.893737	1.08513	1.4332
GPR160	1.4024	0.90872	0.9439	1.1192
GPR161	1.26251	1.0511	1.128	1.29786
GPR162	0.517101	0.548309	0.69043	0.443061
GPR17	0.703907	0.893974	1.91142	2.00148
GPR171	0.916894	0.873742	1.70512	0.610911
GPR173	1.59459	0.614136	0.414013	1.25155
GPR174	1.02129	0.953026	0.931931	1.70429
GPR176	1.08808	1.17525	1.42871	2.61184
GPR18	1.48522	1.69017	1.31645	1.03124
GPR182	1.00275	0.981328	0.938054	1.0286
GPR183	0.981454	0.675178	0.822882	0.847757
GPR19	1.06606	0.67746	0.711033	1.34511
GPR20	0.511741	0.652572	0.695605	1.00795
GPR21	1.89229	0.706948	0.920984	0.993933
GPR22	0.813609	0.8294	0.598436	0.599545
GPR25	1.19484	0.606568	0.800723	1.11768
GPR26	0.890786	0.897363	0.645645	0.96295
GPR27	1.97131	2.62014	1.79889	1.34334
GPR3	0.909605	1.13235	0.882348	1.10046
GPR31	0.692196	0.629925	0.732625	0.670594
GPR32	0.930649	0.80913	1.68498	1.07338
GPR34	2.28017	1.70964	1.43352	1.4262
GPR35	0.693051	1.2952	1.20826	0.894647
GPR37	0.779003	1.18324	0.81647	1.14468
GPR37L1	0.551354	0.815895	0.892283	0.53777
GPR39	0.704723	1.16217	0.384611	0.698053
GPR4	1.29335	0.291938	0.910042	0.978745
GPR44	1.06985	1.62681	1.11097	3.8701
GPR45	0.971795	1.0431	0.698373	0.501818
GPR50	0.942697	1.36479	0.613635	1.15686
GPR52	1.13162	0.970812	0.970522	1.38833
GPR55	1.49724	1.38678	1.4106	2.28068
GPR56	1.2429	1.70371	0.914956	0.327004
GPR6	1.13684	1.2579	0.946425	1.37966
GPR61	1.01781	0.960628	1.11968	1.12991
GPR62	0.795816	0.617961	0.63221	2.0715
GPR63	1.37213	0.668716	1.09692	1.24216
GPR64	0.221145	0.687555	0.58943	0.619633
GPR65	0.787188	1.73824	2.45163	1.72725
GPR68	0.883412	1.00066	1.26336	1.24068
GPR75	1.19705	1.13215	1.03667	0.982549
GPR77	0.977048	0.968606	1.2861	0.913642
GPR78	1.93088	1.00505	0.995999	0.680384
GPR82	0.985159	1.22094	1.21535	1.22951
GPR83	0.515833	0.693514	0.754281	0.913769
GPR84	0.963077	0.613993	1.19106	1.12555
GPR85	0.839482	0.829831	0.363565	0.553792
GPR87	0.84553	1.25298	1.29046	1.63525
GPR88	1.82346	1.45235	1.26065	1.18132
GPR97	1.77021	1.93723	1.86299	1.89557
GPRC5A	0.969501	1.25223	1.0975	1.05782
GPRC5B	0.969122	0.981079	1.02652	1.0575
GPRC5C	0.485376	0.416677	0.51507	0.533815
GPRC5D	1.21042	1.19811	0.876503	1.10205
GPRC6A	1.37958	1.07062	0.870344	1.25091
GRM1	0.689635	0.416696	0.625976	0.497963
GRM4	1.06007	1.0927	1.45781	0.88289
GRM5	0.756472	1.17054	0.769108	0.820766
GRM6	1.44291	1.11531	1.34347	1.32515
GRM7	1.02853	0.979509	1.03408	1.38643
GRM8	1.05171	1.28961	0.973903	1.11319
GRPR	0.913015	0.696772	1.49489	0.820326
HCA1	0.746926	1.05511	1.22904	1.18154
HCA2	1.06158	0.747035	0.795246	0.956085
HCA3	0.829333	0.950761	1.04736	0.973142
HCTR1	0.951181	1.22772	0.929608	1.23988
HCTR2	1.54308	2.01925	0.747791	1.55047
HRH1	1.12188	0.848411	1.11646	0.951183
HRH2	1.13263	0.949265	0.820324	1.84418
HRH3	0.714473	1.07173	0.988672	0.778983
HRH4	0.837445	1.22283	0.656373	1.09201
HTR1A	0.709499	1.50118	0.956478	1.33293
HTR1B	1.67821	0.756123	1.65271	0.905058
HTR1D	0.999301	1.12843	1.28673	0.551238
HTR1E		0.814135	1.23543	1.09405
HTR1F	0.793596	1.69838	1.4903	1.34822
HTR2A	2.28898	2.64263	1.97566	2.21766
HTR2B	0.788794	0.812791		0.782891
HTR2C INI	0.61101	0.557101	0.690629	0.744022
HTR2C VNV	0.729268	0.701375	1.11268	0.723624
HTR2C VSV	1.34297	1.29237	1.40883	0.503503
HTR2CVGV	1.03904	1.12782	3.03525	1.45853
HTR4	1.08343	0.925135		0.720992
HTR5	0.901507	0.980682		0.756031
HTR6	0.444213	1.27995	0.99338	0.758449
HTR7	0.978545	0.838165	0.499141	0.706667
KISSPEPTIN	2.58948	0.949444	1.4912	1.02456
LHCGR	1.07818	1.43071	1.552	1.36595
LPA4	1.00333	1.92216	1.24309	1.08651
LPAR1	1.40024	1.29065	1.8363	2.26383
LPAR2	0.259586	0.360575	0.418216	0.544298
LPAR5	1.08919	1.20462	0.728915	0.60441
LPAR6	0.909069	1.14717	0.50205	0.806718
LTB4R	1.3343	1.51284	1.13803	0.812557
LTB4R2B	1.0629	0.718697	1.03964	0.675793
MAS1	0.84722	1.26301	0.675996	0.739118
MAS1L	0.798702	0.499767	1.53158	0.685423
MC1R	1.66277	0.763035	0.44043	1.14695
MC2R	0.823711	0.657385	1.05254	1.03742
MC3Rb	0.745514	1.08435	1.3337	2.34925
MC4R	0.858882	0.901181	1.07041	0.766628
MC5R	1.22134	1.11491	1.53105	2.06953
MCHR1R	1.11047	0.581773	0.986873	1.49211
MCHR2R	1.15891	1.10498	0.958333	1.25963
MLNR	0.677716	0.863242	3.00928	0.539352
MRGPRD	2.42211	1.67532	0.580707	0.433823
MRGPRE	1.33011	0.991468	0.910249	0.787332
MRGPRF	1.19191	0.716882	0.924106	0.962823
MRGPRG	0.854069	0.644468	0.835568	0.999707
MRGPRX1	1.94642	1.03973	0.792252	0.766782
MRGPRX2	1.24554	1.04961	0.978554	1.44005
MRGPRX3	0.46091	0.484011	0.399022	0.558118
MRGPRX4	0.0766705	1.47881	1.46979	1.66599
MTNR1A	0.0645947	0.657256	0.718507	1.11679
MTNR1B	0.182718	0.813214	2.40251	1.19677
NMBR	0.8663	0.715152	1.37171	0.406995
NMUR1	0.95445	1.38847	1.94264	1.81371
NMUR2	1.13443	1.64631	0.848061	1.18676
NPBW1	1.89346	1.87012	1.13149	0.879098
NPBW2	0.755216	0.794875	1.15793	0.834428
NPFF1	0.486269	0.680543	0.587108	0.710401
NPFF2	0.774154	1.03196	1.31544	0.59447
NPS	0.896427	0.654122	0.953944	1.55313
NPY1R	1.64766	0.741156	1.56337	0.798295
NPY2R	0.706035	1.27608	0.925698	0.531718
NPY4R	0.652548	1.07229	1.32214	1.64361
NPY5R	1.12077	1.81801	1.61997	1.50601
NTSR1	1.08053	1.50493	1.27053	1.13577
NTSR2	0.55336	0.447974	0.561255	0.675472
OPN3	1.51446	1.45389	1.36674	1.0439
OPN5	1.30127	1.12062	1.12839	1.14161
OPRD1	0.590334	0.63929	0.674294	1.04932
OPRK1	0.916598	1.2935	1.33971	1.01796
OPRL1	0.759985	0.782659	0.81288	0.884485
OPRM1	1.05411	1.29054	0.935737	1.01007
OXER1	0.629327	1.29872	1.46182	1.41709
OXGR1	2.53536	1.29194	1.26617	0.759608
OXTR	1.41519	1.38614	1.59148	1.26649
P2RY1	1.22943	1.10707	1.56251	1.8236
P2RY10	1.17622	0.832984	1.37832	1.07915
P2RY11	1.10426	1.00242	1.27612	1.35031
P2RY12	2.55956	1.55438	1.66481	1.71604
P2RY13	1.08342	1.07492	1.16583	0.866968
P2RY14	1.36315	1.17131	1.04319	0.943711
P2RY2	0.984275	0.797726	0.058651	0.996819
P2RY4	0.914637	1.0922	0.0323635	0.866703
P2RY6	0.903603	1.06798	0.835782	3.71541
P2RY8	1.38133	1.13696	0.533844	0.94104
PK1	1.5058	0.833925	0.7808	0.925641
PK2	1.13016	0.881607	1.11032	1.22852
PRRP	1.77176	1.83742	2.18331	1.27993
PTAFR	0.907081	0.844606	1.05175	0.686326
PTGDR	0.736351	0.472141	0.542811	0.437167
PTGER1	0.818527	0.731495	0.892047	0.82623
PTGER2	0.650054	0.977368	0.810624	0.907424
PTGER3	1.23192	1.12935	0.139112	1.21964
PTGER4	0.387783	0.545349	2.00163	2.40499
PTGFR	1.10566	1.00546	0.815177	2.41176
PTGIR	0.470667	0.723502	1.81942	1.56361
PTH1R	2.48936	1.04147	1.35181	1.07656
PTH2R	0.844678	0.937371	0.772537	1.47199
QRFP	1.81765	1.29747	0.584695	0.950447
RXFP1	1.52603	1.24489	1.66537	0.705751
RXFP2	1.04901	1.07995	1.42013	0.775195
RXFP3	0.418413	0.843105	0.619408	0.393486
RXFP4	0.431868	1.12305	0.599659	0.527825
S1PR1	0.700459	1.11304	2.60865	1.36294
S1PR2	2.44675	1.17017	1.14203	1.02894
S1PR3	1.57751	1.07588	2.20644	1.21721
S1PR4	1.44149	1.20839	0.751668	1.69325
S1PR5	0.804813	0.619117	0.712551	0.936147
SCTR	1.0412	0.852837	0.879965	1.01519
SSTR1	2.56305	1.31121	1.19301	0.940211
SSTR2	1.09247	1.75925	1.15705	0.824611
SSSTR	1.07009	0.331673	0.409511	0.900605
SSTR4	1.30297	1.0005	1.09582	1.04284
SSTR5	1.88435	1.207	1.03344	0.572005
SUCNR1	2.58808	2.78966	1.59189	0.977113
TA1	0.848069	0.873516	0.867486	0.753413
TAAR2	1.51461	0.68577	1.3165	0.790292
TAAR5	1.14425	1.4451	1.36878	1.65433
TAAR6	0.90861	0.728361	0.968699	0.728825
TAAR8	0.611452	0.45777	0.514437	0.554622
TAAR9	1.0253	1.39641	1.2735	0.842307
TACR1	1.28957	1.22454	0.983899	1.17226
TACR2	1.32004	1.66654	1.26087	1.26652
TACR3	1.15004	1.02275	1.05105	0.83285
TBXA2R	1.07553	0.505046	0.65233	0.569823
TSHR	0.662651	1.38557	0.806804	1.0471
UTS2R	1.32671	1.1644	2.66421	0.529219
VIPR1	1.32776	1.86067	1.31372	1.46661
VIPR2	0.830185	1.00488	0.954069	0.514297
GPR92	0.970874	0.554736	0.585769	0.942155
GPR68 no V2 Tail	1.61313	0.928509	0.799314	0.365027
GRM2	0.954844	1.3016	1.10034	0.950602
GRM3	0.408596	1.38674	0.621622	1.32488
[truncated: 2 more columns]

## Sheet: Fig_S6
Fig_S6a
Log[Drug]	DRD2-WT									DRD2 F1103.28A									DRD2 F1103.28L
-12	-22.2013	-14.9697	-27.8116	-26.421	0.632668	-32.7647	9.00809	8.95607	31.0824	-9.1918	-3.7068	-9.6586	-5.7599	-1.0769	20.1722	-18.0241	-12.1296	1.38628	17.5508	-1.0258	5.32117	-1.8406	-0.0512009	-16.5701	-61.0104	-10.7622	-5.7782
-11.52	-5.4477	9.06696	-1.4587	10.158	5.66863	-2.0415	29.331	14.4183	39.3711	19.1671	0.677948	-3.1733	3.95734	-14.5991	-19.165	-14.57	-6.9861	10.8474	33.2634	2.53468	-9.5401	0.123367	5.62241	-3.8918	-2.0722	9.99144	14.1575
-11	6.77653	1.29494	6.13315	10.8412	-17.4421	10.9779	31.776	38.7295	32.3483	7.59678	1.96168	-4.5403	-3.2428	18.3576	-21.565	7.88142	-20.6146	-1.1667	14.5321	21.3435	-37.5597	-2.5825	8.26283	-6.5759	1.71044	18.1702	0.662537
-10.52	0.368469	12.6184	9.9677	22.787	6.48845	12.8127	27.7704	35.4348	50.9718	29.687	25.9192	3.36213	20.2893	1.67436	-12.2576	10.7348	-8.6755	4.84034	8.49467	-0.484001	-12.6362	19.1954	2.02185	2.13096	9.94032	7.79339	21.3139
-10	25.6919	15.1662	32.8978	39.3197	43.5749	40.3933	56.8676	33.8222	61.2373	-1.0726	7.91354	-10.5756	8.2891	4.01588	13.5575	13.6632	18.3562	22.6363	17.7055	14.9965	-6.5988	19.1518	7.19356	12.5617	10.9627	8.96909	-10.6088
-9.52	38.5595	37.8132	45.0705	67.5055	55.3645	64.5385	57.6132	47.365	68.2429	15.6326	27.9365	0.644592	29.5382	15.5478	22.6308	9.34564	-14.8703	19.7829	26.9164	14.8417	5.55337	18.2134	15.9004	0.16703	13.9786	8.76463	26.2978
-9	74.563	66.4822	68.7726	87.7469	83.5502	69.9649	83.3637	67.0637	85.1151	17.4832	13.0318	12.515	10.3964	17.8307	20.1137	24.1756	13.6632	18.1685	20.5694	23.9751	36.4369	21.5085	33.1612	24.5417	19.0392	25.0455	31.0517
-8.52	80.302	82.9012	87.8939	87.6883	84.7019	93.0561	88.5311	88.0803	91.2015	50.0601	39.4401	38.273	66.534	50.0849	59.6851	35.9269	34.3876	16.2538	39.0686	30.0125	29.9351	55.4628	44.1593	34.6669	28.0614	35.959	58.3995
-8	95.5115	89.7468	91.0078	97.2722	94.4029	91.8459	97.8776	87.8722	102.126	55.7285	63.2142	53.1777	77.8903	80.3488	70.9243	53.6853	67.051	74.6349	79.0857	54.4717	51.3756	62.1184	73.6402	64.0823	65.607	66.3482	73.4024
-7.52	92.2946	96.4637	94.585	96.55	95.4374	98.053	100.617	97.6348	97.8602	80.9697	76.8851	83.0037	80.1732	84.7391	84.7977	83.4202	75.7612	66.7882	85.0456	69.6426	72.8935	87.3441	77.7426	62.0529	71.6132	75.3704	87.5618
-7	99.1401	102.048	100.324	97.7212	95.9449	97.6821	97.236	94.2881	103.704	86.8216	83.4372	82.0701	98.7296	101.013	91.588	93.7073	92.0554	96.5607	94.1791	100.449	78.776	94.1306	93.3014	86.384	74.5781	72.15	89.5298
-6.52	101.122	100.761	104.339	101.957	102.015	102.23	105.715	100.617	99.8717	96.0411	97.9917	98.0084	101.013	100.954	98.6125	101.141	102.418	111.466	97.2752	97.1204	87.9095	102.794	95.7891	94.9817	96.9418	97.5552	99.5999
-6	100.993	96.721	103.335	101.371	97.2918	100.883	97.9296	95.5887	100.115	100.026	95.9244	93.9071	98.6125	100.954	100.895	102.53	106.96	108.387	100.294	112.601	103.39	97.5566	95.7672	95.7672	97.8108	107.779	85.1849
-5.52	100.041	96.9012	102.306	98.3458	95.3398	93.8368	97.1493	102.82	100.635	97.2582	98.5752	102.593	105.579	103.237	100.837	105.646	88.8641	94.9463	90.9282	103.313	100.139	107.944	104.43	103.601	99.8811	94.4115	89.3765
-5	97.9563	96.9012	103.489	99.3998	96.9599	98.7362	100.756	97.6695	99.5596	96.4913	97.925	95.2242	103.178	103.237	107.92	99.6393	105.571	100.916	91.0056	100.294	103.313	101.746	104.452	98.2985	93.8492	97.5552	98.5776
-4.52	103.644	97.2872	98.7798	91.8459	91.7678	96.6281	101.692	98.155	92.6928	103.01	99.1087	97.1081	98.3784	100.837	96.0369	78.502	78.3142	85.7855	100.139	93.9469	100.139	103.361	102.576	99.1059	88.4564	88.1241	92.1624
Fig_S6b
Log[Drug]	DRD2-WT									DRD2 F1103.28A									DRD2 F1103.28L
-12	3.1868	2.55768	2.37424	2.99997	2.94163	2.99005	2.65735	3.33258	4.24127	1.79766	1.8956	1.66522	2.32279	1.93766	1.7723	1.67654	1.78698	1.74807	0.803128	0.828276	0.822582	1.18727	1.24094	0.901342	0.904511	0.878561	0.895861
-11.52	2.80806	3.13173	2.9449	3.22947	3.37593	3.37666	4.67904	5.05452	4.33499	1.73465	1.74393	1.70038	2.34162	1.87766	1.8144	1.68946	1.73434	1.70883	0.85295	0.953701	0.751092	1.54572	0.907529	0.889974	0.947981	0.846588	0.956412
-11	2.53269	2.67207	2.40093	3.26046	2.94841	3.00748	3.04197	2.67249	3.07683	1.75322	1.75322	1.75233	2.66791	2.17185	2.63489	1.77293	1.79812	1.69559	0.813567	1.04844	0.871139	1.70846	1.02308	0.940482	0.872867	0.908234	0.881517
-10.52	3.08725	3.51301	3.09318	3.0634	3.18904	3.20962	5.07366	5.01165	5.22968	1.73509	1.73398	2.04507	2.73885	2.06138	1.77533	1.7647	1.97282	1.72078	0.952752	0.882527	0.97189	1.7948	1.08467	1.08395	0.924439	0.990355	0.982034
-10	4.81786	4.35015	3.55114	3.67927	3.99349	3.61899	3.82579	4.23755	5.68088	1.83856	1.84962	1.77776	2.79629	2.09883	1.89068	1.99688	1.80926	1.77858	1.00827	0.90119	0.914634	1.7512	1.16424	1.09445	1.05485	1.07281	0.96331
-9.52	6.78062	8.3011	5.96891	6.24344	4.91657	6.69299	9.93372	7.736	6.31554	1.94203	1.86576	1.85691	2.83467	2.07976	1.81533	1.92891	1.89903	1.91308	1.08751	1.14081	0.938833	1.91035	1.35347	1.0061	1.10828	1.05835	1.07664
-9	18.6424	19.7651	20.8661	29.6761	27.6215	26.4324	17.6467	19.2749	14.7738	2.10056	1.94248	2.10366	3.02188	2.1886	1.93556	2.21243	2.18014	1.98025	1.54698	1.23002	1.09969	2.05871	1.43477	1.21518	1.46096	1.15952	1.09197
-8.52	47.7073	52.7017	41.2564	36.9685	51.9867	49.6155	40.7843	33.2124	41.6235	2.6135	2.20005	2.20691	3.46376	2.54466	2.0965	3.00359	2.45382	2.47335	1.99743	1.72523	1.71052	2.92642	2.06461	2.07066	2.06045	1.75813	1.39713
-8	71.7084	63.2392	66.1319	63.0341	55.5551	67.5882	54.5843	59.6973	50.9267	6.7259	5.64761	6.56383	17.7582	8.14555	7.48762	9.99052	10.1147	9.50209	9.58506	8.04312	8.05783	22.4289	23.3038	22.396	12.1118	10.0019	4.23195
-7.52	83.1689	70.0841	74.6201	57.7823	74.1332	67.6255	56.0639	63.306	50.9393	33.3819	36.1131	26.8941	33.196	33.672	28.1862	31.7873	32.1605	28.1256	49.6222	46.3742	42.7128	50.0691	46.8114	42.3716	50.2356	48.211	23.3859
-7	88.0964	78.9405	91.4648	73.2544	75.9014	81.9579	69.3337	68.305	81.2743	49.9675	38.3031	47.4571	60.6148	54.1688	56.9979	44.1391	46.6134	52.5815	65.6619	67.335	69.9967	79.8363	74.401	92.9735	73.8299	69.4828	74.9503
-6.52	85.9083	82.6779	86.7441	79.9692	71.5255	71.9982	65.2477	67.7323	69.7494	55.4688	54.1301	52.7027	58.6133	56.0019	59.9357	55.1104	48.104	47.2205	95.5846	81.5987	92.5194	69.404	77.9525	66.9753	84.6263	87.0899	85.7813
-6	121	95.1612	112.757	89.5296	92.4852	90.481	84.4222	75.021	83.4009	64.6133	75.8955	72.164	75.8565	79.8764	65.1608	57.4127	63.3104	64.2183	86.55	105.948	84.079	89.1829	98.9311	103.923	84.3986	85.491	77.9961
-5.52	115.164	120.502	125.577	87.8665	100.137	90.2847	83.5381	82.5031	85.6903	67.7706	83.8313	83.608	95.5432	92.564	86.5885	77.9871	66.3666	70.8213	104.768	101.811	112.601	91.4418	90.1686	73.9293	94.2112	87.9974	97.7268
-5				103.617	110.206	115.095	90.2606	107.351	93.6519	99.0914	110.593	100.533	108.191		98.6208	88.9539	78.8574	90.1497	98.4795	111.779	98.3352	99.1368			105.71	105.331	108.14
-4.52	88.5485	96.4351	94.0021				113.329															109.151	112.514	97.5146	113.861	120.303	117.509
Fig_S6c
DRD2 WT	F1103.28A	F1103.28L	S1935.42G	S1945.43G	S1975.46G
7338	6563	17361	11017	9268	6748
14029	6734	9719	16411	6394	10111
10586	9308	16406	9212	15147	9408

## Sheet: Fig_S8
Fig_S8a
G-protein
Log[Drug]	DRD2-WT									DRD2 S1935.42G									DRD2 S1945.43G												DRD2 S1975.46G
-12	0.867733	-5.14442	4.25189	-7.06219	2.49722	4.56497	7.63579	-14.5893	-6.7174	-4.64843	4.53074	0.117682	2.63684	-5.34643	-8.27423	1.2805	-8.51358	-12.5973	2.8079	-5.05422	2.20759				0.0267165	-2.16404	-27.5448	-3.45321	-23.5463	-1.25246				7.27253	7.20769	8.86103	-3.32913	-6.94619	-8.88969
-11.52	6.1733	-0.272716	1.22722	3.57881	19.596	-5.90107	-4.59197	-0.288638	11.2569	-9.09091	25.2133	4.1777	15.5846	11.1293	14.0935				4.00852	17.1379	11.2316				-15.6292	9.08362	-4.48838				0.415872	12.1989	21.8333	20.1967	26.5723	30.9272	6.5323	-4.26489	-17.7434
-11	18.9166	24.4329	15.049	2.30635	1.6224	5.05806	21.6741	19.5224	4.30333	41.5122	29.5675	10.0912	-4.87361	6.03746	-5.65557	14.7603	16.0235	6.4371	2.34314	31.8164	3.31139	-4.50316	-8.98772	-0.0186081	12.2362	14.2934	-3.76703	16.783	30.399	18.2501				18.3704	48.552	31.2297	5.03869	10.7792	2.42937	0.38835	10.7767	0.550162
-10.52	25.6601	15.2473	12.3342	11.0387	16.2399	2.91077	19.4962	21.4379	19.916	23.5363	48.426	20.4472	6.6012	30.7147	14.5845	9.94982	30.7839	9.15383	17.8737	26.1619	29.7444	1.13509	-4.72646	3.55415	12.0759	7.72108	15.549	23.9936	32.5819	18.3754	14.8328	18.7662	70.0745	40.7932	46.7257	14.6639	7.14414	9.2316	-4.89473	19.9676	4.95146	20.7605
-10	56.6382	52.2127	50.8367	31.255	32.4638	33.3386	9.97114	35.0302	37.6542	35.3928	41.1886	40.4237	22.5677	18.7489	30.5874				20.8753	30.8869	11.7351	54.7451	16.6356	5.69408	11.9957	21.6137	19.6099	42.6015	41.0807	29.0213				31.1757	45.4074	35.0335	12.7767	27.9827	7.2881	38.6246	30.7282	41.3754
-9.52	60.4438	50.4277	56.0431	49.3558	49.3081	55.3046	26.5022	36.9457	34.3217	30.6855	37.5699	43.807	45.6083	48.5179	13.5661	24.9005	32.4451	33.7775	17.6607	31.5066	35.031	12.8396	11.4254	6.47562	24.6861	24.5792	36.6284	19.4847	33.8164	36.0351	29.267	35.4011	54.7565	39.3776	41.4199	41.8846	3.34713	4.06694	12.9746	33.8349	27.9612	22.3625
-9	76.063	81.4925	76.6828	73.8349	76.3639	79.8314	68.2498	57.6489	61.4799	49.3086	65.7841	55.3692	43.9353	66.4484	47.6268				39.1557	46.8048	37.0837	30.6662	32.2293	1.80499	38.3917	43.7617	43.9487	70.9429	68.6348	73.2331				43.1165	52.5935	42.1547	45.0603	31.1859	38.7619
-8.52	83.29	92.2152	84.951	92.0948	89.5181	84.0623	71.1362	60.5353	75.9643	65.7252	51.2798	65.9606	80.2328	71.1948	71.4675	67.5376	64.544	64.6825	68.2223	74.3997	65.5693	40.2307	33.6621	30.0893	47.7959	34.9452	44.8304	54.2494	49.9732	47.9513	79.0331	71.2182	55.311	59.0339	67.5168	60.1578	49.0013	46.032	41.3533	47.8317	49.644	48.6731
-8	91.1491	93.0829	90.2442	91.2995	91.9994	92.1584	76.148	91.8657	98.9242	77.1992	90.0559	87.9376	77.0686	81.2693	81.5057	81.2078	83.838	81.7962	75.1743	75.7165	79.3958	17.2125		34.5553	73.1499	76.3826	76.7566	70.5493	74.1278	78.6187				68.8027	76.3886	69.8509	78.9995	80.2771	69.246	71.0841	76.6667	76.4725
-7.52	99.0083	99.5041	94.1118	101.511	89.9952	93.9558	96.0115	98.032	87.195	87.6728	89.7323	100.765	87.0704	97.9269	84.9973	91.4172	91.2442	103.305	78.7568	88.0325	81.5647	25.8653	43.1336	52.1585	82.5541	87.8974	79.6954	82.555	88.209	89.9087	85.2019	88.3729	89.0487	81.1433	96.5636	85.6927	89.5987	90.1026	82.0227	80.5987	85.5663	78.2039
-7	97.0125	94.4961	99.5165	93.7808	98.9184	98.2981	93.8074	93.7287	101.915	100.471	106.237	92.3507	99.3272	94.89	89.3435	103.08	97.4217	94.7396	87.9163	97.2115	95.488	81.3174	77.6144	60.1042	96.2864	95.2177	92.4125	90.9465	102.433	97.5666				93.1705	95.094	96.4016	97.3907	93.5577	93.4677	96.0194	89.3042	92.4434
-6.52	100.954	95.9836	98.4877	96.3417	98.8707	101.447	99.0029	102.099	106.009	99.088	95.5869	95.8811	103.619	92.6714	92.9078	91.8844	99.4982	97.6466	103.331	93.2223	92.3315	88.5002	89.3375	71.1946	105.824	97.2215	106.198	99.5169	95.8848	96.8152	100.901	94.5417	91.0414	86.2006	95.9477	100.357	103.743	102.177	92.6579	95.2265	90.5663	89.7573
-6	96.9505	97.9918	100.434	98.2185	98.8548	100.127	95.8279	102.099	113.356	103.913	92.0565	96.9991	97.054	99.218	101.637	103.686	100.156	94.8261	104.802	104.067	92.2928	98.102	87.0115	68.8872	99.4657	101.576	94.2827	99.4811	99.4811	97.4772				101.254	103.717	96.7149	103.725	101.404	95.5372	99.0453	97.6214	100.113
-5.52	100.954	94.9672	101.921	100.079	102.02	101.384	100.079	95.7754	104.959	99.1762	96.7932	89.8794	102.164	97.7269	100.091	100.156	98.0793	101.765	102.459	106.352	98.5089	101.786	89.9702	77.0934	87.6837	96.2597	96.4467	95.8669	104.491	99.5885	97.9553	97.0716	97.2275	96.931	94.986	102.831	98.6504	100.702	96.257	99.6926	96.2945	94.2395
-5	96.9257	99.9628	99.4298	107.062	103.897	103.913	90.5537	105.3	99.7114	94.5278	106.208	95.7929	94.8172	97.0722	95.8174	96.7641	96.0201	97.6294	98.6251	102.517	85.3215	95.869	87.7745	74.1347	95.2177	97.3284	92.1721	101.628	100.179	98.1571				94.7698	106.332	98.8978	104.391	102.915	92.6579	104.871	104.693	100.744
-4.52	102.318	98.3265	99.3306	105.074	99.9682	103.181	93.4663	103.91	102.598	77.7582	98.882	89.644	99.7636	92.5077	86.8158	94.4973	97.9754	94.0474	99.206	102.343	91.3439	80.6848	83.0294	63.2862	88.5386	95.004	94.1491	97.1909	96.4573	100.179	98.1979	93.0515	108.751	85.0551	94.4565	92.252	100.684	86.1436	92.5319	95.6311	97.4757	88.9159
beta-arrestin
Log[Drug]	DRD2-WT									DRD2 S1935.42G									DRD2 S1945.43G									DRD2 S1975.46G
-12	-0.767081	0.533056	2.08022	0.0135048	-0.0696017	0.136087	-0.294678	2.54094	0.411138	-0.210674	0.58414	-0.37273	-2.58298	8.2905	-5.70752	-0.0943896	0.208256	-0.112868	0.0686306	0.0280762	-0.0946271	-0.166977	-0.2427	-0.165036	0.0889726	-0.121122	0.0336451	0.0309683	0.116398	-0.146299	-0.528054	-0.788926	0.629037	0.484141	-0.221095	-0.261912
-11.52	0.273029	-0.520055	3.12683	-0.07999	0.0488251	0.258669	0.208216	-0.0176454	1.05696	5.18802	0.819123	-2.18335	2.39003	13.2067	-7.603	0.26519	-0.0174795	0.00549357	0.275562	0.0259964	-0.140381	0.143678	-0.0912551	0.223284	0.0814959	0.116636	-0.180188	0.284054	0.232796	2.16351	-0.70267	-0.109398	-0.793133	-0.0419513	-0.0839026	-0.217693
-11	-0.253527	-1.03361	-0.253527	0.250358	0.794706	-0.0758347	0.130576	-0.213509	-0.358202	-0.9635	1.51155	-1.40032	0.638853	5.28756	-2.97213	0.00299649	0.162809	0.0419509	-0.058232	0.065511	0.568802	0.0621311	-0.0912551	-0.0912551	0.860567	0.0822436	-0.0897203	0.197557	0.194353	0.789159	-0.363958	-0.536469	-0.368165	-0.0617931	-0.129822	-0.308966
-10.52	1.56666	0.786583	-0.773581	1.44501	1.1157	-0.0477863	1.61455	-0.296443	0.42349	4.06394	2.77927	2.40728	4.26443	-0.950173	-1.56957	0.0794071	0.421507	0.120859	0.0634313	0.232928	0.0239167	0.605778	0.293181	0.221342	0.348414	0.174207	-0.00224301	0.540344	0.366281	0.40686	-0.452317	-0.454421	0.809964	-0.200686	-0.0617931	-0.196151
-10	0.767081	1.28713	-0.00650068	2.31763	2.23972	3.4458	1.43986	1.09931	0.183512	8.16397	0.75872	-1.11672	8.79315	4.8368	7.51544	0.378058	0.43599	0.518893	0.646791	0.227729	0.316117	0.13397	0.137853	0.0640727	0.347666	0.0515892	0.297572	0.0662082	0.193285	1.09457	-0.290325	-0.704774	-0.370269	0.0277786	0.049888	-0.0612262
-9.52	3.73789	3.73789	4.31645	10.7301	7.47751	11.7139	7.08639	5.45419	5.0607	6.63622	3.31185	1.68171	7.34033	10.7405		0.978855	0.779088	0.743131	0.341073	0.51473	0.51473	1.064	0.671793	0.291239	0.610846	0.40748	0.202618	1.04652	0.520055	0.573448	1.8808	-0.126228	-0.374477	0.00113382	0.0702968	0.00396837
-9	37.0474	34.1286	26.3993	30.4409	32.2983	34.7136	38.8499	35.5608	35.2537	13.201	14.1792	17.8321	11.9825	13.8197	17.7209	10.0907	9.29662	8.94703	3.04886	1.82703	2.4603	1.3164	2.26002	1.15913	1.26281	0.983933	0.863558	1.42348	3.97676	1.49396	5.22374	0.669009	0.866766	0.505683	0.459764	0.524391
-8.52	58.9937	52.4345	61.854	66.6712	55.7156	59.5084	50.4447	68.9018	58.4945	35.8212	35.9324	33.2223	27.3864	44.2933	15.7913	35.88	36.2086	27.1263	9.45439	12.3296	13.9154	12.8495	10.9992	15.9949	5.02957	4.80452	7.22099	9.83726	14.1088	14.6277	7.52319	7.6936	3.79315	4.35727	4.11916	6.16684
-8	79.8804	72.8012	63.9407	60.6335	71.9329	67.0098	70.3875	88.1211	62.1718	47.3522	45.8311	45.9674	50.3364	46.2974	64.3458	61.4091	60.1351	61.6738	40.935	41.3396	51.0757	47.1925	53.4172	45.9323	35.1883	34.4234	37.062	43.3269	53.0669	53.1588	33.6166	34.1279	37.3993	29.9442	38.7931	44.1163
-7.52	69.5313	76.9096	72.8987	90.5508	86.2552	86.8879	73.4913	98.1878	91.0326	70.3679	61.0291	60.4015	56.2515	47.7486	51.8104	74.5882	78.0052	69.2465	59.952	54.2941	60.0435	48.0332	56.6344	59.9662	55.1047	52.8625	48.8849	61.1838	69.8817	77.5084	65.424	73.8392	59.6512	71.0842	58.8736	82.9185
-7	84.9379	70.2139	93.1808	88.6934	77.4262	84.6637	87.9411	90.6885	77.6539	67.8642	60.9893	56.2315	73.974	61.9461	73.807	83.9857	81.7773	75.5766	72.1432	67.5065	67.9495	79.887	71.0081	72.7011	64.7855	56.452	75.6828	87.6511	80.806	87.666	86.9606	81.7832	97.0568	75.6711	76.6581	88.5144
-6.52	76.5585	81.7071	95.9436	90.8645	93.5779	100.087	79.2878	83.7645	102.788	73.3454	69.8899	76.6241	57.7822	73.233	68.9297	88.898	90.1076	94.4235	71.1408	81.1599	88.2132	87.7757	61.5603	85.2536	64.5463	71.3299	74.9224	83.6893	85.3359	98.1163	110.483	105.701	94.9972	72.908	85.2921	86.1062
-6	71.1955	79.8154	85.549	80.2975	98.9196	86.6998	84.5832	113.366	82.8346	84.1516	89.4464	73.1391	105.004	78.3309	89.1671	99.7723	103.905	92.6895	81.3585	88.626	96.8305	70.3188	80.5763	88.63	66.3332	71.9131	91.17	94.4588	89.2572	87.3179	89.7019	92.8345	63.8251	90.8915	91.4629	102.409
-5.52	84.6064	101.885	87.4667	103.755	100.118	94.3612	98.2125	90.1609	97.3179	86.8646	82.053	117.465	79.8567	91.5311	70.7279	98.701	113.641	109.694	96.2305	104.818	110.41	85.5545	85.737	128.712	69.7089	89.7457	88.6175	91.8778	109.408	81.3047	92.8976	96.4109	78.6717	88.6482	89.1341	116.562
-5	108.386	96.9512	115.348	108.602	97.8725	94.9295	89.074	102.636	99.8024	85.6793	99.9241	94.4938	110.974	103.189			123.982	129.441	92.6992	98.0118	112.704	93.9053	104.108	117.094	87.638	108.925	111.916	99.5857	93.4945	125.481	91.9424	102.074	105.983	76.7102	92.6784	113.355
-4.52	111.409	89.3129	99.2849	105.163	113.883	104.934	118.295	118.019	87.5847	96.5033	111.391	103.836	104.076	108.706	113.03	126.339	105.039		94.444	101.036	104.521				94.874	102.203	118.532	101.736	106.747	122.232	106.469	109.722	112.755	104.774	138.118	116.207
Fig_S8b
G-protein
Log[Drug]	DRD2 WT						DRD2 S1935.42G						DRD2 S1945.43G												DRD2 S1975.46G
-12	-17.4786	-11.7144		0.715763	-11.3727	-1.82917	-5.91017	6.25568	14.1844	-5.88337	-2.61291	-7.47534	-16.5647	-22.8389	-13.505	19.0845	17.0004	15.6606	-35.2204	-26.0299	-12.2442	-21.63	-31.7391	-29.6636
-11.52	1.85943	4.82212	4.38825	4.3582	-15.9695	-10.2911	-2.40044	8.94708	22.7314	-26.8559	-3.40889	-3.40889				28.6118	27.2721	8.06848	-3.5346	-7.43521	7.6062	-13.8647	-26.2462	-9.80318	9.87524	-1.99446	24.3788	-7.27685	-0.328507	-6.1206	9.34497	-2.22602	5.7819	-4.41748	0.954693	-7.42718
-11	5.23119	-4.38825		9.32082	3.69015	6.90313	-6.74668	6.05565	8.91071	-3.94532	5.55459	-6.36788	-1.73122	-0.240124	9.15182	14.358	29.5422	2.67212	-21.8889	-2.01175	-8.63746	-23.294	-12.7375	5.74521	6.28834	-21.6444	-4.22977	-35.4809	-0.814783	10.2291	-0.0665827	3.56847	-2.96383	-2.39482	12.589	-2.36246
-10.52	12.0491	10.5367	18.1852	11.2295	2.32225	9.36854	-12.6387	15.5483	13.2388	-10.244	-6.31597	22.0453				25.5601	29.3934	27.2534	-11.1221	-7.51536	8.48784	-14.0079	-5.00805	14.244	37.4268	49.0539	37.3402	-19.423	4.24249	22.6237	12.8181	2.02088	4.86414	21.6019	4.66019	4.82201
-10	27.7675	25.0279		6.04422	2.91077	7.41212	2.65503	11.7658	18.2761	-2.54369	-10.4689	8.18481	-1.82804	2.21921	0.553834	25.4485	27.1976	28.7049	-6.98103	5.36201	9.47636	-7.63822	4.33172	2.64985	-16.55	-2.8262	-6.39577	-14.7655	9.84007	16.1184	20.646	1.9309	25.0369	11.5858	5.42071	-8.85113
-9.52	27.0733	41.9239	33.7672	33.8476	21.6956	23.1907	5.49191	21.2402	21.9131	-13.9124	6.76588	15.6428	36.3788	3.72967	23.3462	33.636	18.2471	15.2884	-1.58429	-11.8167	6.29709	-4.82913	-7.26248	16.3017	-18.4734	-2.63559	7.0681	-10.8969	12.0013	21.3702	13.4659	-0.912363	6.23178	20.0809	4.62783	3.41424
-9	52.659	53.5019	61.6462	58.2631	57.0224	45.7452	2.5641	11.0384	9.529				29.9303	17.8079	8.3385	41.0234	30.1377	27.1604	1.48811	-3.18728	-2.27892	10.934	1.27214	18.4129	-2.393	-13.6735	-22.2336	-10.4214	-1.84137	11.461	24.1191	14.8875	10.5686	30.8414	22.6537	23.3657
-8.52	70.745	68.65	71.3152	75.8072	69.3813	67.8066	16.3121	22.6769	8.76523	-4.48174	19.5882	18.1346	15.9489	5.35631	-0.724245	26.751	25.6717	30.9006	20.7775	-7.62223	2.02244	-3.66613	8.3396	8.94793	-28.0905	-12.8938	-12.9284	-12.2153	7.74368	6.27404	17.5148	14.1677	6.23178	24.9676	16.7314	5.06473
-8	83.3767	85.8312	89.9963	85.128	86.3846	88.5478	22.1495	20.3492	32.6787				32.8737	30.0465	16.9752	48.3178	24.8344	14.358	7.7665	7.25888	18.9607				-29.5114	-7.34881	-13.7255	-6.63929	10.2507	10.5641	14.5996	9.83084	5.51197	48.2039	46.4078	45.8576
-7.52	86.7485	85.7072	87.765	90.0907	90.7269	89.6135	9.72904	15.221	34.1517	7.94255	19.3632	24.191	44.3184	31.3827	28.4005	57.7521	47.6479	47.834	25.8536	29.4336	30.4221	18.3235	33.0131	27.2518	-0.365621	-7.55675	7.79588	3.30236	11.4718	16.1833	25.3608	19.8362	14.8155	21.5049	13.9968	24.4013
-7	90.6409	97.0621	97.6323	95.769	95.769	90.1384	20.5492	37.7523	28.1324				63.6445	38.8575	51.4834	68.0052	73.4946	59.3897	36.2998	53.7189	62.295	37.5756	57.9549	52.963	-10.8837	-8.87368	-16.5846	-3.68921	13.2116	17.0262	25.2708	21.2579	14.0777	54.6116	48.3333	43.8349
-6.52	92.5995	97.5084	95.5374	97.6459	99.5228	102.163	33.5334	42.6259	49.1726	25.1601	49.6972	55.9266	58.7839	62.0372	59.7715	77.5512	79.2631	74.1645	54.3601	58.8752	63.1766	58.277	57.0066	59.941	-5.47739	9.1128	-3.46734	4.57748	14.9298	13.579	33.9446	16.1112	16.957	28.7055	17.3625	14.7087
-6	95.0415	97.4712	103.471	91.888	97.6141	99.5228	45.7901	45.4083	52.6459	40.4568	46.9631	53.0196	66.4911	68.9117	61.9984	93.1448	79.0956	82.2776	64.9933	64.1117	73.8098	56.0583	64.8077	75.5788	22.2821	1.1939	11.7467	-4.93192	12.4119	10.5641	24.3891	30.5435	13.9518	31.3754	13.4466	25.7767
-5.52	96.0084	98.9587	102.454	98.2504	99.4751	103.356	57.3013	54.028	67.194	48.6936	49.6626	62.1388	73.4237	60.2556	58.8032	93.7961	93.2192	79.9702	58.5279	70.5771	64.1384	45.2335	70.6048	65.4876	16.5119	16.4945	12.873	-9.60017	3.38881	0.741301	41.7366	36.8598	26.2066	38.3981	39.3851	22.5081
-5	96.5043	98.9711	103.459	102.672	103.945	97.5505	74.0316	54.6099	61.2111	49.2992	51.0642	49.6107	84.1518	84.268	75.031	92.326	96.978	80.6959	50.0053	64.1651	66.3024	64.6645	64.7719	65.5591	34.5503	15.6455	23.3564	-11.7938	5.59326	5.44197	30.0756	36.23	18.9545	30.0647	26.3916	30.3883
-4.52	96.9133	92.4135	95.934	96.8188	99.3797	101.956	61.1929	71.8131	64.4663	60.7371	54.8192	55.494	70.8094	66.9365	66.2587	81.645	76.5836	65.5489	60.4248	63.8445	70.2832	55.7005	67.4557	60.263	32.6789	8.19442	20.6879	-2.82472	2.79447	19.263	52.2098	24.1731	31.5872	18.754	13.8026	20.3236
beta-arrestin
Log[Drug]	DRD2-WT									DRD2 S1935.42G									DRD2 S1945.43G									DRD2 S1975.46G
-12	1.83319	1.05311	0.0130014	-0.0664852	-0.151669	0.219194	0.213509	-0.280562	-0.495836	2.78516	3.05403	3.98586	2.24734	9.11906	8.56777	0.344097	0.242217	0.52139	0.346273	0.563603	-0.100866	-0.0990214	2.78231	-0.174744	-0.210843	0.090468	-0.0897203		0.15591	0.886336	-0.864663	-1.03507	-0.612206	0.257377	-0.128689	-0.241503
-11.52	0.273029	-0.773581	-0.253527	0.138165	-0.323077	-0.279446	-0.00176454	-0.285855	0.917561	2.4058	2.42643	0.945821	8.67803	-2.22788	4.98273	0.418011	0.41851	0.474944	0.304678	1.1844	-0.0623915	-0.17086	0.751398	-0.0135912	-0.0620565	-0.0321498	-0.271404		0.025629	-0.144163	-0.784718	-0.197757	-0.450213	-0.0844695	-0.28799	-0.196151
-11	-0.253527	-0.247026	-0.247026	0.507989	0.794706	0.379173	-0.141163	-0.352908	-0.434077	3.89304	9.88177	1.65371	5.54538	19.2305	15.8546	0.477941	0.374062	0.936904	1.26135	0.845404	0.517849	-0.246583	0.374728	-0.244641	-0.123365	-0.092711	-0.0912156		-0.140959	0.11533	-0.870974	0.643763	-0.199861	-0.244905	-0.219394	-0.106012
-10.52	1.57967	-0.260027	0.266528	0.253475	0.875735	0.785357	-0.215274	0.208216	0.629941	1.02759	0.341792	-1.48134	5.10596	7.77001	-0.76857	0.535374	0.835522	0.433992	0.572962	0.388907	1.14592	-0.320364	-0.0116496	-0.320364	0.0545798	0.0560752	-0.0635519		-0.0555295	0.0213575	-0.950918	-0.536469	-0.706877	-0.0170073	-0.174608	-0.197285
-10	0.00650068	0.526555	0.526555	1.09181	0.112194	2.28855	0.277033	-0.0864624	0.55583	3.20504	-2.80505	1.27583	1.01017	-1.32797	3.19102	0.715663	0.813548	0.436489	0.634313	0.392026	-0.0228769	-0.2427	0.0640727	0.0679559	0.260937	0.083739	0.0867296		0.0662082	0.839349	-0.616414	-0.452317	0.898323	0.119051	-0.221662	-0.128689
-9.52	0.526555	-0.0130014	0.513554	0.161019	1.91768	0.278407	1.18048	2.39272	-0.294678	2.2629	0.395566	-2.71224	-0.922608	-1.87602	3.77799	0.451472	0.654235	0.432993	0.988905	1.13968	0.310918	-0.166977	0.143678	-0.166977	0.51963	0.11215	-0.00897203		0.108923	0.453846	-0.279806	-0.791029	-0.452317	-0.0430851	-0.0164404	-0.175175
-9	1.74218	4.08893	2.02171	1.953	0.552658	0.912094	1.09225	0.119989	-0.217038	4.43372	3.51958	1.55574	6.99171	-0.800999	-11.9469	0.821539	0.91443	0.314132	1.43916	0.80277	0.300519	-0.166977	-0.244641	-0.165036	0.912156	0.40748	0.142805		0.152706	-0.101448	-0.536469	0.555404	-0.791029	0.0714306	-0.154766	-0.197851
-8.52	19.9571	16.3232	10.0761	2.62928	5.55671	2.04962	2.91325	1.44692	0.801101	4.72321	1.46514	-1.54911	-1.85008	-2.32192	7.16035	1.08323	0.588312	0.875476	1.92686	0.757016	0.721661	-0.0912551	-0.0155328	0.0621311	1.85945	0.669912	0.319255		0.38657	0.153774	-0.875181	1.64938	-0.0378684	0.152499	0.207489	-0.0408175
-8	70.7209	49.3337	65.7869	25.4607	10.968	13.2742	7.00699	4.32842	9.27266	5.97694	6.5714	1.59994	4.34226	11.0486	-2.88943	2.30281	1.14216	0.670216	4.14175	1.07209	1.50155	0.0524231	0.986331	1.06788	2.16076	0.903932	0.550284		1.08603	0.488019	-0.86887	-0.288221	-0.450213	0.787437	0.226197	-0.0198418
-7.52	70.903	69.6613	75.6094	35.7722	34.456	26.1931	25.2435	30.4013	22.5102	11.7712	1.85407	4.95451	2.60081	-3.50234	-4.59358	1.46778	1.89528	0.961375	3.92442	2.57157	2.08907	1.35135	1.3397	0.799938	3.77049	1.65085	1.3645		1.01555	0.490154	-0.363958	-0.450213	-0.618518	1.22622	0.268148	0.0935401
-7	88.0062	81.6811	77.5141	63.3002	56.3265	55.7302	51.7557	42.4337	47.3214	2.22533	3.88936	6.21561	15.3649	9.88439	12.1479	3.82552	3.36157	1.95022	14.4072	11.8533	9.75802	5.4656	8.62457	8.64593	11.1687	6.39182	6.69762		1.84742	0.652471	-0.870974	-0.363958	-0.199861	1.84869	0.44389	0.181978
-6.52	88.9943	93.8374	87.6877	68.7436	58.4571	65.9502	81.9152	84.9538	64.0952	9.68215	16.076	6.90951	12.8581	21.5378	16.4237	7.58612	7.55166	7.76492	42.8161	44.3364	38.325	24.7457	20.1674	21.109	22.8293	19.8977	21.8544		1.91683	0.697322	-0.955126	-0.706877	-0.0294532	2.37989	1.03008	0.268148
-6	73.8998	87.4472	115.017	82.2838	71.4706	77.6527	61.4042	72.4573	59.6609	21.8114	16.2572	23.9269				17.2483	18.4115	17.7712	57.3721	64.6209	53.1742	44.282	48.9671	52.5493	39.2579	37.5442	42.6351		1.97557	0.860707	-0.460732	0.475459	-0.372373	2.77729	1.04708	0.971683
-5.52	81.5576	102.646	97.1267	97.5515	85.0761	65.462	72.4838	73.486	92.4919	16.5666	20.1584	16.0495	24.5018	20.205	36.6643	19.1681	22.3738	20.8112	66.894	81.6008	63.6383	39.3329	50.2058	54.7938	55.1092	56.5724	47.7843		1.99372	1.71287	0.976164	-0.378684	0.130436	3.67074	0.930299	0.537997
-5	120.048	87.5447	94.7344	76.3448	85.7659	79.6669	79.1325	87.0253	89.9404	15.9641	21.8312	26.4462	32.3237		25.1309	31.5061	25.1865	28.2724	82.3931	92.3259	66.1901	57.5023	65.1347	64.529	67.2042	61.2805	64.6554		2.769	1.96382	0.549092	0.0294532	1.30015	3.351	1.13268	0.693897
-4.52	125.249	109.608	92.3617	75.4815	94.7092	76.3489	85.7178	85.0685	78.1268	30.6965	17.6141	24.3586	35.3996	24.0527		34.625	33.7775	30.5557	76.1821	69.8098	71.6763	36.1448	51.7086	80.9316	84.684	80.9845	70.6719		3.67135	1.79937	-0.477563	3.23985	3.06524	4.45477	1.90482	1.62306
Fig_S8c
G-protein
Log[Drug]	DRD2 WT						DRD2 S1935.42G									DRD2 S1945.43G												DRD2 S1975.46G
-12	-16.7472	0.929714	-5.15681	6.37824	-5.7102	3.24479			-0.0130967	3.07619	5.43999		-2.68835	-4.20584	-5.1225															-3.21892	-1.55088	4.47129	2.69528	1.77037	-1.19761	10.0703
-11.52	6.34685	-5.70224	9.29714	6.95085	-7.12582	-5.86925	-5.42203	-2.30502	1.32277	4.32285	-3.47285	1.19809	-4.59099	-10.4145	-9.78282													1.45403	-2.888	-0.95264	11.7567	10.9562	9.43036	-6.30044	4.98829	9.06014		0.558319
-11	-1.87182	3.28499	-4.72295	-8.4619	6.91904	3.59472	4.93745	1.23109	9.63917	1.06048	5.34285	-3.76428	-0.015406	-4.30598	-3.48176	-9.02955	-7.57257	10.7595	0.19685	11.3986	-20.7068	-6.77964	-8.7643	-21.0794	-11.6104	-2.76649	3.26577	-0.531473	-2.91809	8.35315	15.1148	14.6208	20.1489	3.29081	6.98777	12.83	-1.12962	-3.79137	-13.7502
-10.52	-0.309905	14.0945	3.66927	-0.731669	-0.795292	0.461269	16.8947	11.1191	11.1715	3.31095	4.63857	1.13333	8.56574	4.89911	1.50209	-6.3738	4.80248	22.4337	-2.82621	-3.9745	15.1247	6.29874	8.38518	-8.89152	1.23798	6.02629	-0.840938	1.36378	-6.95929	-0.160445	26.3587	16.7908	23.4821	11.5491	8.61234	10.6326	-2.25924	3.96017	-1.71391
-10	5.31796	22.5363	8.02033	-8.36647	2.43359	3.57881	11.1322	12.6776	10.569	8.80761	2.98714	-0.250952	-4.40612	-4.05948	2.38793				0.806149	28.0605	-8.70829	0.0903273	3.19454	5.28097	6.65678	5.90701	8.05409	11.0306	7.82167	15.0718	16.5719	19.5236		15.2044	11.8823	21.0466	-0.675176	7.55678	1.86972
-9.52	26.4163	-1.45035	14.5035	-14.8242	2.41769	15.6991	3.26108	12.8872	11.0929	8.42713	6.91333	8.8238	9.18198	3.89772	12.5636	-2.00288	0.154919	12.6406	-0.107799	21.4754	14.0701	18.4611	3.16909	-1.86888	11.3429	13.4729	1.13573	9.30579	2.46684	10.088	14.5958	17.116	14.2581	16.4749	10.6326	16.829	0.285651	3.88226	5.54423
-9	10.7847	11.5409	19.4496	2.30635	-0.19087	1.59058	11.8525		13.411	12.7419		10.4752	3.55879	4.21354	2.94255				14.0701	-27.3856	7.46157	12.3291	8.30884	-3.92988	8.68458	-2.97097	10.2352				17.3911	16.3155	27.6094	16.8706	11.4137	23.5251	12.6985	7.02443	-9.15383
-8.52	14.6895	18.4455	6.92947	-1.81326	11.2136	18.7848	14.7993	10.831	7.9497	7.43952	8.19237	4.84904	7.86477	9.10495	7.27164	-4.82461	2.40493	9.83734	13.8358	5.70397	7.4147	4.18686	-1.99611	9.32662	1.13573	5.99221	-7.00952	4.17156	3.30917	5.21445	15.6276	16.5844	18.5105	18.9326	19.3179	22.1609	7.49186	6.92055	12.2311
-8	30.8045	25.6725	23.1189	25.3698	14.7606	26.7218	12.7955		12.2847	17.4695	12.5881	13.9238	11.4544	11.2233	7.25623	-1.09919	18.7636	12.8435	28.1309	-20.0038	11.3048	15.2551	20.4203	11.2349	13.8819	20.8513	10.6442		8.1927	23.4349	19.1171	22.025		17.6725	18.4431		10.4912	13.1659	4.86906
-7.52	65.3775	40.6223	56.5514	52.4893	37.9513	62.1282	6.98054	9.62607	8.51285	9.64951	10.0219	11.9486	7.46421	11.4929	10.946	3.17952	29.0362	17.03	8.89108	33.6146	20.3506	22.2778	16.222	12.1255	18.6872	15.9267	16.6594	7.43059	2.51697	14.5503	14.5833	23.3195	19.4923	20.6092	13.4757	15.9854	8.94608	13.14	5.8948
-7	70.9929	73.1747	76.0754	61.142	62.5418	68.1247	0.681028	10.6214	13.7515	13.2357	10.2971	16.8219	22.5005	20.3899	10.8612	18.5607	18.487	42.1674	29.5604	19.2257	10.0159	28.2318	15.077	32.3537	25.3329	28.8091	31.5356	6.59828	14.9414	16.5258	16.1029	21.7561	30.311	15.5689	18.943	16.0167	18.7491	15.6978	15.7498
-6.52	81.8396	78.9141	80.9099	75.5686	78.1613	88.9613	-1.91212	9.57368	14.2885	17.6881	15.7695	11.9081	14.0965	14.4431	17.8941	27.985	27.2841	40.3784	34.9269	40.7855	15.5699	29.1223	27.2394	40.3687	27.923	31.3822	38.8799	8.14256	21.3191	18.8322	15.3212	24.5639	19.7237	19.7344	16.4436	8.1333	19.8138	7.32306	4.79115
-6	85.732	84.8271	80.3397	90.1066	92.6833	91.9994	9.1153	10.6476	12.861	20.23	24.4719	17.3562				42.5731	42.5547	65.479	40.4809	43.4336	35.0206	47.4168	29.0205	53.498	49.5983	48.9678	54.4207	10.0779	14.4099	20.0656	22.394	21.7436			15.1002	19.3491
-5.52	82.2363	83.29	88.2732	91.9357	88.1183	91.3313	8.09376	-2.43599	0.929865	17.8986	21.169	22.1971	22.6776	23.032	17.4935	55.0588	49.0281	52.7719	38.5124	41.4651	44.3944	39.1219	54.5157	44.2108	46.8377	42.7992	42.1176				9.11768	21.3684	18.0728	22.1713	24.7123	20.1302	7.33605	19.8528	12.0363
-5	87.2071	87.2567	84.7279	98.2663	100.843	96.3894		5.553	8.27711			23.4195	23.0243	21.7841		53.3805		60.8498	63.8686	55.5259	49.8781	43.1676	58.4596	50.3683	52.9552	50.2629	48.8996	14.3999	13.8283	22.3018	13.4576	16.0716	24.1762	17.2247	18.8805	16.3916	3.85629	3.32394	2.77861
-4.52	82.0875	86.1039	86.5873	97.5028	94.3216	96.2462				24.5294	27.9669	16.5178	29.9764	29.8411	31.8193	48.7699	58.3416	48.0137	37.1532	25.0141	32.6537	52.0222	52.0476	43.8546	49.9561	52.018	52.0521				6.3411	16.6282	15.3525	17.3809	19.0575	21.1299	-0.597271	2.54489	2.55788
beta-arrestin
Log[Drug]	DRD2-WT									DRD2 S1935.42G									DRD2 S1945.43G									DRD2 S1975.46G
-12	-0.507053	0.0130014	0.507053	0.971307	-0.31996	-0.280485	-0.352908	0.065288	0.284091	0.340319	-4.06541	-3.66174	19.9504	0.43455	5.97993	0.76061	0.440984	0.381554	0.694625	-0.058232	-0.0967068	0.444626	0.217459	0.295123	0.000747669	-0.0889726	-0.2086		-0.0993123	0.0288326	0.289394	-0.784718	0.393411	0.559611	-0.0589586	-0.195017	-0.28799
-11.52	1.05311	-0.253527	-0.526555	-0.36463	-0.242048	0.675241	0.409373	1.61985	-0.432312	2.35498	1.98593	2.84041	-0.552916	-1.88413	1.82576	0.595803	0.417511	0.417511	-0.1435	0.235008	0.0270363	0.366962	0.446567	0.291239	-0.210843	-0.180936	-0.090468		-0.10038	0.541412	-0.143095	-0.782614	-0.70267	-0.795237	-0.265314	-0.311233	0.257377
-11	-0.513554	-0.507053	0.273029	0.0893395	0.921444	0.126737	0.702287	-0.0846979	-0.00176454	0.846378	-0.718206	-0.960554	21.6464	1.07827	7.63219	0.494921	0.397535	0.496919	0.0665509	0.14662	-0.0249566	0.59607	0.598012	0.599953	-0.180936	-0.180936	-0.120375		0.365213	0.454914	-0.146299	-0.86887	-0.540677	1.31698	-0.128121	-0.333343	-0.106579
-10.52	-0.247026	-0.247026	-0.019502	0.291912	0.837298	0.33762	0.197629	0.414667	0.0670525	2.32478	4.57589	-1.45704	6.43231	-2.056	6.288	0.477941	0.398034	0.477941	-0.0239167	0.980586	0.519929	0.817412	1.21738	0.673734	-0.121122	-0.12187	-0.21159		1.31028	-0.111059	1.35513	-0.784718	0.138851	-0.294532	-0.219961	-0.0600924	-0.265881
-10	-0.253527	-0.773581	0.0130014	0.745881	-0.247242	0.12466	1.11872	1.12048	-0.0794043	0.346948	1.01212	-4.92431	-3.10995	0.0843157	-6.48744	0.353586	0.377059	0.353087	0.192374	0.100866	0.272443	1.89888	0.897018	1.06011	-0.127851	0.162992	-0.00373835		-0.0213575	0.328905	-0.0192217	-0.620621	-0.368165	-0.368165	-0.219961	-0.175175	-0.151365
-9.52	1.55366	0.780082	-0.513554	0.917288	0.541231	0.835221	-0.148221	0.201157	0.629941	8.51239	0.864057	-1.2611	8.48507	8.45751	-4.33739	1.55468	0.806556	1.69502	0.21941	0.854763	0.394106	2.427	1.66783	1.36494	1.05945	3.63965	0.13159		-0.10038	0.242407	-0.0982444	-0.700566	-0.532262	-0.870974	-0.174608	-0.152499	-0.151932
-9	2.06072	1.56016	-0.513554	0.452931	0.958842	0.0820677	0.065288	0.557595	-0.0105872	-2.04265	0.567198	-1.34875	-4.40387	8.07647	-5.71239	0.511402	0.894953	0.491425	2.59964	0.262044	0.0644712	5.03262	2.42505	1.67366	0.0800006	-0.0194394	0.175702		-0.0128145	0.114263	-0.0993123	-0.44811	-0.618518	-0.281909	-0.175175	0.0294793	-0.247172
-8.52	1.50816	0.513554	0.266528	1.07103	0.993123	0.663813	0.411138	0.615824	0.538185	3.19767	4.12729	1.28835	-4.57899	11.7945	1.9798	0.654734	0.434492	0.475943	0.58856	0.312997	0.231888	7.52757	3.33955	1.50862	0.258694	0.264675	-0.0351404		0.195421	0.195421	0.0726154	-0.195654	-0.70267	-0.620621	-0.10828	-0.152499	-0.196718
-8	1.80069	1.28713	0.507053	1.51773	1.31516	1.18842	0.705816	2.72621	1.10284	6.48374	5.70071	-3.97923	-2.14032	-0.972873	8.57588	0.57233	0.556349	0.455966	1.80207	0.138301	0.101906	8.56244	4.49091	1.96684	1.12674	-0.0785053	0.0246731		1.17573	0.963222	0.111059	-0.870974	-0.532262	-0.284013	0.119051	-0.198985	-0.174608
-7.52	6.39017	1.72268	1.97621	2.95755	2.80381	3.43749	5.01659	3.53084	1.92511	0.248241	0.938455	-1.98519	-6.81173	0.732898	-0.8691	1.25004	0.591308	0.674711	1.24783	1.17816	0.592719	12.0379	5.24619	2.65999	0.691594	2.56301	0.430657		0.274444	0.152706	-0.0565973	-0.616414	-0.706877	0.0462836	-0.0425182	0.049888	-0.06236
-7	18.1889	17.3828	16.9083	13.0685	11.2391	10.1712	7.36695	7.04581	5.32185	3.14022	0.774925	-5.33093	8.64884	5.55024	-0.00810728	1.36291	0.808055	0.81155	1.79791	1.45892	1.17088	13.2029	5.07339	2.57262	0.648977	0.275142	0.916642		1.34766	0.15057	-0.025629	-0.201965	0.387099	0.351335	0.0935401	0.207489	-0.0408175
-6.52	37.2359	41.9034	27.0168	23.9336	24.9631	24.5881	24.116	22.2967	22.3938	7.05904	2.42643	3.8761	1.70253	-0.408607	12.3377	1.25204	1.30447	0.907438	2.41247	1.88422	1.59618	14.7756	7.60718	4.25404	1.17982	1.08262	0.778324		0.484815	0.4421	3.14703	-0.452317	-0.290325	-0.042076	0.00226764	0.0493211	-0.198985
-6	42.1894	43.8081	39.5502	38.2124	30.9136	46.2488	38.3929	56.857	45.301	1.54101	12.1741	-3.0253	6.59284	4.32604	-0.351856	2.71632	1.88629	1.58315	7.68143	8.70881	8.44884	17.5637	11.8204	7.20332	2.71853	2.9017	2.75142		1.51318	0.0234932	-0.196489	-0.706877	0.389203	-0.372373	0.0453528	0.0946739	-0.154199
-5.52	57.635	47.481	61.8085	45.9849	43.7992	46.1356	41.1949	46.5697	55.4101	3.95639	8.42032	12.4334	5.39296	1.0734	8.72343	6.18926	8.82517	6.25169	20.9323	16.8114	16.306	25.8504	18.8743	14.9852	6.92715	7.38772	11.6651		1.76306	-0.0630046	-0.0128145	-0.368165	0.134643	-0.199861	0.0918393	0.116783	-0.0181411
-5	38.4645	67.2821	70.6624	51.5718	50.3522	61.1622	46.2662	67.8854	53.5309	13.2341	14.8982	9.31163	5.34269	7.67759	28.5765	16.0632	13.6555	15.836	22.8592	23.2138	22.5223	34.407	22.0993	20.979	12.9937	15.6996	13.55		1.59113	0.151638	-0.0608688	-0.624829	-0.536469	-0.534366	0.153633	0.0260778	-0.0640608
-4.52	55.4313	62.4716	66.1054	40.1207	41.9698	41.3507	45.8128	56.2271	57.0405	10.4062	13.3837	9.92965	24.5294	27.9669	16.5178	29.9764	29.8411	31.8193	29.871	18.5875	19.8332	29.5045	30.0579	23.2137	23.7961	26.9789	29.0043		1.21417	0.196489	0.372688	-0.292428	-0.279806	-0.618518	1.54143	0	0.074832

## Sheet: Fig_S9
Fig_S9a
G-protein
Log[Drug]	DRD2-WT									DRD2 S1935.42G									DRD2 S1945.43G												DRD2 S1945.46G
-12	5.15681	0.334697	-14.5779	11.3886	8.11198	16.5103	-15.534	-23.9307	-21.884				-8.85615	-9.69267	1.98218	1.33241	-5.64111	-18.8787	-1.87839	-7.24245	-9.62432				-17.0451	-11.7286	-10.7401	-12.0773	-12.0773	8.01575		-11.939	1.33426	12.8917	3.37152	-1.4156	-9.89743				-5.03236
-11.52	20.5033	6.09892	5.75183	4.75585	18.1486	13.6631	8.08187	11.2831	10.3123	6.35481	14.5631	11.1798	0.309147	9.81997	-0.509184				-4.5701	-1.31681	6.44849				-9.05691	-2.69837	3.82046				8.07486	22.6304	1.7328	21.0504	18.8675	25.9888	-4.48083	-2.77128	-4.87673
-11	16.8464	18.4579	7.99554	7.98473	19.9777	15.54	5.9302	13.2511	-1.46943	28.5084	27.2727	31.9506	6.85579	2.45499	4.61902	11.1611	-3.8761	7.19848	11.677	11.7545	5.59644	-12.7466	0.725716	-13.4351	12.156	11.0607	-6.06465	18.0712	23.9757	22.5622	7.36441	10.6221	10.0329	35.1307	37.0218	-4.96002	22.1522	3.58107	-17.2395	13.301	16.6019	-2.73463
-10.52	24.718	22.6974	25.7221	15.54	26.2287	27.5966	5.82524	24.7966	2.78142	27.1845	30.7149	31.9212	8.25605	-1.32751	27.896	18.5153	10.1921	8.08098	16.9636	12.471	0.852053	15.6494	-5.39635	-10.5694	19.3962	28.0256	9.93855	29.0571	26.91	21.9002	-2.49524	27.3609	13.3772	38.4482	37.6918	21.0071	11.1571	10.0774	-6.51431	13.3981	16.7799	5.16181
-10	41.9487	42.3578	42.8288	28.1056	31.2232	19.7073	18.4204	16.3212	-8.84282	37.7758	41.3063	38.9821	19.0216	16.9122	15.2391	10.8496	10.1575	18.3423	12.2386	15.5306	8.57862	11.7045	-11.3696	-0.316338	19.4496	26.9035	7.69436	29.737	25.4071	28.3056	5.28505	19.6327	18.9395	41.582	40.3069	20.0238	14.8282	-1.63757	19.399	19.9029	3.15534	-4.02913
-9.52	46.2502	48.184	39.6554	37.3151	46.2542	46.2224	21.4379	23.4846	26.7122	29.5675	24.8603	13.0921	21.9131	10.2019	29.86	8.75584	5.24312	15.5736	35.3602	23.141	15.4531	10.1414	-7.66654	-7.72237	25.8082	21.4534	24.7395	32.5103	33.2618	21.8107	-5.26772	17.5706	29.2497	31.2513	33.3586	31.6728	17.5814	15.0081	12.1108	14.6764	12.8479	14.6926
-9	67.4476	60.8033	64.2742	66.5023	68.1724	72.6261	26.6334	39.0449	45.185	28.3319	40.2177	24.8308	17.4577	18.2942	10.0564	17.6328	26.6482	25.0216	44.4423	22.9473	24.4965	18.9058	12.2628	12.1325	26.7432	28.747	34.117	45.3212	42.3332	43.7287	14.1916	20.3258	22.3185	25.6213	38.124	35.509	19.6689	8.43981	1.18769	4.80582	18.6084	30.6958
-8.52	77.6249	80.4388	83.3891	84.1101	86.4005	83.8079	38.9399	56.6518	62.8182	25.9782	29.5381	23.5363	27.6232	22.495	28.1324	39.6608	26.4579	20.7821	56.6228	49.0124	61.5414	45.348	22.9624	43.9151	49.9866	71.3064	57.3337	56.5933	62.1757	56.4323	20.4817	11.9217	27.6382	37.2704	42.4465	28.4742	34.0472	22.0803	9.73547	15.8738	17.2492	21.6667
-8	82.4222	88.2236	87.2071	92.2379	92.6038	91.3631	70.244	74.2325	73.1304	50.6914	36.4519	39.9235	39.8436	31.0056	38.8616	45.0424	37.3767	42.118	59.4694	68.4547	34.0046	82.9922	66.0402	59.4157	70.0775	68.7684	73.1499	69.261	78.4398	78.4219	-1.92341	23.0983	34.812	38.5347	32.4184	35.8224	23.8258	16.2138	23.2859	29.3204	27.5566	16.3916
-7.52	93.6408	98.0538	93.0829	90.7269	100.191	95.0692	83.6788	84.5185	85.5418	47.1021	45.8076	43.248	52.6823	59.138	58.9925	60.1488	51.6871	53.6252	85.031	47.7924	80.6352	79.1403	24.7674	42.1846	94.5231	88.9394	79.3481	77.7599	76.0959	83.2707	27.2916	22.2145	26.8584	46.7041	44.0458	43.4191	32.4276	25.5174	25.2654	21.343	31.3916	16.9256
-7	102.058	94.5085	90.5665	102.131	103.277	100.143	89.8714	91.8132	86.4865	54.0747	52.6626	58.3113	74.3226	75.6137	74.7409	67.6068	69.4757	73.5075	90.976	91.983	85.6119	88.6677	87.2162	87.9792	95.3246	98.4504	91.985	94.8291	96.0279	95.9921	27.0144	37.4285	30.4973	42.7059	49.1139	58.5044	38.0241	35.4328	38.7979	47.8155	42.1845	36.1812
-6.52	97.496	100.446	99.9504	102.036	103.897	101.384	92.8365	87.5098	96.9824	57.4581	73.6393		87.3613	79.76	91.4166	75.7917	85.2743	81.0002	92.4671	91.7506	98.7219	48.2136	91.6264	81.0197	90.0347	94.0956	104.809	93.3083	98.0676	100.215	45.59	44.1345	46.0406	56.0731	55.1329	44.9643	52.9782	51.7545	55.9115	54.1262	47.8155	50.9385
-6	101.971	99.9132	100.421	102.02	105.806	103.261	92.889	99.0554	95.8541	83.4657	79.3763	83.9364	78.5961	90.0164	81.1056	88.9254	79.5812	87.1431	94.7521	92.4864	96.3207	99.7581	90.5843	89.1887	96.4734	94.1491	86.5883	92.4673	101.664	98.7475	42.0898	53.7515	51.6548	62.9458	59.7471	67.4303	66.5287	66.7446	57.9449	63.7379	62.6214	59.9029
-5.52	101.45	99.9132	101.897	103.277	102.593	104.533	94.9095	104.277	98.9504	83.7599	89.9382	82.8185	82.9787	84.8336	89.8527	83.3362	85.828	98.2177	102.498	100.988	100.968	97.2274	106.234	90.5657	97.3818	97.3284	96.2864	99.6064	95.8848	98.7654	50.3032	68.9482	62.4502	64.6855	61.9084	63.4536	75.1125	67.3565	60.7882	66.2945	62.5566	54.0453
-5	100.942	100.905	101.909	103.261	106.41	107.03	97.1399	91.6033	102.204	63.6364	87.82	79.3763	83.6879	82.5968	98.5816	84.0803	83.0247	87.1085	90.8598	95.5654	97.8699	97.2646	104.745	95.1061	98.5039	91.9316	100.508	100.34	98.0497	103.078	55.9002	51.3776	66.8342	67.7005	58.8178	67.3871	73.6548	71.6394	74.4287	65.6311	67.1359	53.3333
-4.52	102.331	101.302	99.3058	103.817	105.058	104.406	98.7667	99.7901	94.4896				89.0525	93.2897	99.7454	79.5812	96.0028	91.0711	97.6569	100	102.324	97.0785	80.6103	80.7034	100.401	97.0879	102.458	98.7296	97.1909	93.5946	64.9454	88.5635	70.9756	62.6108	66.7387	65.3123	68.3462	67.7704	69.8038	63.4628	55.1294	64.1586
beta-arrestin
Log[Drug]	DRD2-WT									DRD2 S1935.42G									DRD2 S1945.43G									DRD2 S1975.46G
-12	-0.767081	0.799584	-0.507053	0.883007	-0.238931	0.25763	-0.213509	0.561124	0.63347	2.71666	3.89894	1.91301	12.0733	10.6805	5.06056	0.0464457	0.00749123	0.00799065	-0.014558	0.194453	-0.0561523	4.79963	-0.186393	-0.00970798	0.212338	-0.358133	-0.325984		-0.182607	-0.00961087	-0.222118	-0.70267	-0.696358	-0.866766	-0.21826	-0.240936	-0.221095
-11.52	-0.253527	-0.253527	0.793083	0.296067	-0.334504	1.63096	-0.00176454	0.418196	0.273504	-3.04814	-0.64528	3.35457	5.84535	6.9528	10.3595	0.323621	-0.0359579	-0.0559346	0.109185	0.0239167	0.191334	0.201926	0.141737	-0.168919	-0.272152	-0.2086	-0.328227		-0.139892	-0.0544616	-0.138824	-0.44811	-0.786822	-0.530158	-0.151932	-0.0839026	-0.129822
-11	2.8733	-0.513554	-0.507053	0.955725	1.62577	0.324115	-0.215274	-0.149986	0.347614	-1.05705	-1.35833	-1.82387	-2.49218	-11.5172	-7.63543	0.0839018	-0.0359579	0.0224737	0.190294	0.149739	0.1487	-0.0155328	-0.0135912	-0.0912551	-0.269161	-0.239254	-0.328974		0.196489	0.113195	0.331041	-0.786822	-0.199861	-0.704774	-0.106579	-0.198418	-0.131523
-10.52	0	-0.767081	-0.513554	0.62226	0.35528	1.53435	0.338792	1.11695	0.195864	1.80104	0.0375677	1.77673	1.07989	-2.05763	-2.27814	0.0639252	0.160812	0.682202	0.231888	0.14558	0.564643	0.293181	-0.0155328	0.217459	-0.299815	-0.239254	-0.269161		0.114263	0.0288326	-0.101448	-0.620621	0.812067	-0.117813	-0.0850364	-0.0181411	0.255676
-10	0.00650068	0	-0.520055	1.7629	3.84887	1.46579	1.94099	1.94805	0.119989	1.43052	-0.70421	-1.05263	-1.09773	10.2022	-7.32411	0.0434492	0.262193	0.178791	0.268283	0.519929	0.392026	0.0582479	0.137853	0.137853	-0.0912156	-0.151029	-0.180936		0.199692	0.111059	0.8842	-0.70267	-0.622725	-0.284013	-0.130956	-0.062927	-0.133791
-9.52	0.201521	3.08782	2.55477	3.21311	3.29413	2.92223	4.75014	3.32616	0.774633	-0.241612	2.35203	-0.193731	4.84004	7.23818	0.987466	0.101881	0.219743	0.255701	1.0513	0.758056	0.634313	0.75334	0.751398	0.440742	0.0254207	-0.0942063	0.085982		0.15591	-0.10038	0.455982	-0.44811	-0.384996	0.0399722	-0.0646277	0.0260778	0.252842
-9	12.8519	7.04024	7.20276	15.3155	11.1435	15.7913	4.52075	7.69339	7.26108	-0.145851	5.94085	7.65865	-3.2267	-7.27223	7.60462	0.415514	0.672713	0.815546	2.25545	2.21906	2.57885	1.80568	1.6523	1.3397	0.46206	0.217572	0.336451		0.455982	-0.184742	0.0309683	-0.469148	4.08769	0.599583	0.182545	0.136625	0.270416
-8.52	33.355	40.5057	42.807	34.5661	30.7536	32.6183	21.4992	20.3116	27.0045	2.09937	4.07794	0.111966	3.42289	9.41741	8.51102	0.64125	1.50074	1.27251	10.619	8.12753	11.6287	7.95861	7.33341	8.02268	2.6475	3.84825	4.20414		-0.0160181	-0.0128145	-0.0971765	-0.0357646	-0.0568026	0.422864	0.346949	0.519289	0.545934
-8	63.3362	69.0567	55.1583	53.0479	62.8753	50.5942	50.5982	56.4935	55.6783	8.8866	14.9217	10.7304	1.24041	10.6562	3.72448	2.95854	3.01997	5.67985	45.3232	31.5971	33.8619	33.5508	30.4481	28.9958	26.8159	25.0619	28.635		0.199692	0.281919	0.153774	0.881493	1.03717	3.34715	1.13495	0.6219	1.16783
-7.52	60.9504	73.8153	69.9278	67.6435	70.4411	76.1204	65.7626	65.6974	66.4614	19.147	14.2315	15.5162	12.7138	15.6957	25.8492	15.4364	5.25136	5.6364	61.5814	52.1759	50.3031	43.2413	45.3421	64.2921	47.5585	40.093	41.8037		0.133484	0.861774	1.45658	0.76368	0.940399	3.53649	1.35888	1.49778	1.79313
-7	97.8743	78.3397	77.3581	101.095	83.7153	81.861				30.0807	29.8155	32.7804	35.8569	36.3433	33.7133	51.9902	49.5425	48.6466	71.6004	62.9904	60.5592	66.7618	82.6091	57.0441	57.6221	65.4226	45.7125		5.14075	4.00026	6.13066	7.78407	3.06103	7.20131	2.10267	2.52275	2.86743
-6.52	82.6432	71.0395	71.2605	73.3571	74.798	86.1264	80.6201	89.681	81.9064	44.8676	40.9944	45.5954	40.9093	61.4759	53.5583	68.3855	65.1543	77.4214	64.8518	65.0421	79.5502	68.6199	73.5554	81.0947	73.7276	67.045	62.9246		10.4748	10.6585	7.96314	10.0877	9.54705	14.2806	4.72519	4.43947	5.95652
-6	76.7731	91.2371	109.751	73.1462	80.4866	90.8282	77.7333	83.9286	83.8686	64.7615	63.398	65.6433	55.0257	57.6881	52.84	67.7737	71.4624	62.7566	86.2656	81.399	72.1245	77.262	62.4495	74.901	62.215	68.6599	64.8154		11.2586	12.7611	8.74268	18.2904	18.0317	21.8038	14.6767	12.1166	9.9674
-5.52	88.9553	88.3898	98.2838	77.0564	85.8521	89.3385	102.093	91.9113	89.741	56.6837	62.8448	61.8968	90.7853	59.0842	75.7965	79.0235	92.3824	84.9401	77.9425	83.956	86.4746	89.094	109.815	94.1597	91.3861	83.6784	77.798		10.9414	13.0163	13.2278	18.5597	21.4819	17.8529	15.2448	16.3627	17.3922
-5	110.037	130.657	123.344	130.339	97.3894	97.5608	83.0569	102.149	117.578	66.0734	88.4874	86.7924	67.6504	63.2043	65.6268	103.99	97.8051	98.2046	76.832	89.0191	97.7289	93.2025	91.158	98.9943	82.1247	100.929	82.0522		13.4392	17.9905	11.9634	24.4567	16.3949	24.8732	26.2479	22.5726	20.3617
-4.52	96.8667	118.579	111.24	94.2792	100.087	105.634	126.479	102.686	102.869	76.2941	91.0906	74.1291	87.3559	102.528	72.7644	128.612	136.247				86.6586								15.6497	22.6763	20.4028	28.4434	32.0956	24.8354	26.1963	28.8818	36.577
Fig_S9b
G-protein
Log[Drug]	DRD2-WT						DRD2 S1935.42G						DRD2 S1945.43G												DRD2 S1975.46G
-12	-1.66109	5.23119	11.1566	-0.668045	4.45363	7.52346	-5.16458	-11.0566	-14.7118	-10.9015	7.12926	-21.4397	-8.03641	-4.16344	-3.98916	21.4572	-15.9926	-23.1116	5.26316	-12.8774	-14.9078	-6.76328	-14.6717	1.05564	-16.0111			8.55846	3.83618	1.63173	5.88447	-2.75328	-3.14918	-8.77023	-11.3916	-12.5728
-11.52	1.73547	3.19821	10.0161	5.53523	-0.906633	17.0033	-9.83815	-1.80033	3.32788	-15.4179	0.363385	7.82142	8.67545	2.55616	5.17041	22.4098	18.1484	-25.234	12.1026	1.60299	-9.05691	-9.30399	-16.5683	9.03561	8.26547	-6.35938	-6.37671	21.5907	10.8169	14.6315	5.65053	14.5042	-18.5532	1.77994	10.2427	6.47249
-11	8.18148	7.56167	22.4247	25.2426	9.2731	3.56291	1.87307	6.16476	-3.34606				4.80248	-6.70023	-18.0867	37.7841	26.6377	-7.90441	18.6214	-1.76329	5.74406				-15.4739	-4.92116	-3.01507	17.0629	5.84612	31.327	1.29566	-5.84848	-1.1337
-10.52	13.5242	16.9456	20.3173	5.42389	8.66868	0.970256	-7.01946	3.96436	-1.92762	0.276865	16.3177	-2.54369	-2.28505	8.03641	-9.60496	38.9873	10.4278	-1.25334	8.81646	7.77451	26.0219	14.7075	21.0771	23.9399	-10.4661	-12.6321	15.11	45.5263	41.193	49.7839	22.8181	15.7459	-1.99748	16.5049	17.2168	-0.760518
-10	19.4124	19.8339	22.2387	12.4702	12.3907	18.6257	17.8032	5.96472	13.2751	7.54456	-6.40249	6.10832	6.09992	8.67545	6.68087	49.0642	39.8897	5.33088	25.8616	19.5298	-0.881646	16.2641	22.759	23.3136	-6.4287	-13.3426	-0.294576	24.2274	25.2215	28.593	27.7128	17.9053	-6.37034	10.1618	18.7055	9.19094
-9.52	24.3089	24.7676	20.2058	12.3588	16.7329		1.54574	15.4755	18.2579	3.91071	0.501817	15.0891	15.55	5.57707	-9.58559	23.5127	26.504	-4.66243	20.4916	18.4344	16.2971	16.443	1.93237	26.2838	-5.83954	9.54774	15.0061	17.0629	26.2157	26.14	24.9415	-4.55282	8.13388	15.3398	5.04854	6.56958
-9	21.2842	24.2221	22.5486	16.9238	11.7067	19.6755	13.2024	11.6748	19.7309	14.3104	21.2666	5.19121	9.91479	10.2827	-21.2432	49.0475	33.7901	-4.71257	19.5298	4.48838	15.2017	-5.17087	16.443	20.433	3.7082	-7.86692	5.25039	32.6021	17.4843	21.85	20.4787	18.5172	5.79449	31.521	18.6084	19.4984
-8.52	26.1931	34.5234	40.2628	7.82567	13.5995	17.0988	23.3133	31.3512	15.9665	14.3104	14.9161	21.1109	13.9233	15.6081	2.01394	36.9485	40.4245	13.2854	18.3543	18.4077	20.358	12.0952	14.8685	21.0592	4.62658	-9.21851	2.44325	29.9654	28.7551	28.2797	25.4994	36.4585	13.6764	30.7767	10.0647	13.0259
-8	41.8743	40.2628	49.4856	35.6609	32.3843	34.0544	24.7318	17.4941	21.0584	-1.60928	8.06368	15.5044	18.4934	6.95198	2.67235	20.1704	39.0876	16.5775	16.1101	23.6174	33.0751	26.9816	16.1746	38.9157	2.37394	0.398545	15.6819	29.0793	24.4003	25.6538	20.4607	14.8282	6.51431	22.2815	35.4369	4.4822
-7.52	65.3651	60.3198	75.1085	57.5155	64.4664	68.8246	17.5123	0.78196	23.9498	3.89341	19.8477	18.1865	40.8404	33.172	20.3331	48.9138	44.9866	15.1738	35.2124	31.9797	27.3845	29.0034	17.5165	34.5142	2.39127	11.4711	9.8943	21.7528	25.7294	28.2148	17.6354	19.183	10.8692	26.1974	26.9094	19.4337
-7	75.0341	76.5464	75.877	70.0016	82.7263	76.8093	21.0766	18.2761	30.351	8.02907	11.4553	19.5882	35.1278	34.4694	29.4733	54.8463	51.621	23.1116	61.7419	59.4977	67.9936	35.2478	44.6591	36.4824	7.10449	14.0357	20.8803	34.2555	25.2431	30.3869	36.4225	27.7308	8.65575	35.9223	14.5631	23.301
-6.52	79.9058	80.3769	83.3024	86.4005	81.8674	90.1225	18.8943	10.9838	23.0951	18.9998	18.3769	13.9643	60.6313	65.3176	51.8009	46.0394	46.1397	39.1043	48.7043	54.2079	46.5135	42.9594	46.5915	40.6692	34.7773	41.6219	51.2563	32.1915	23.5574	29.933	8.20587	33.5613	7.16214	25.5016	19.8382	21.2621
-6	82.8189	86.2774	84.7155	87.5298	92.6674	92.5561	34.8791	8.85615	8.58338	16.0235	21.855	21.5608	53.505	52.0527	48.6832	75.4178	65.391	49.7493	71.2263	44.5097	48.6508	66.452	63.6071	65.611	11.1592	15.4046	24.1899	14.4802	17.2574	22.2066	35.6127	33.3813	18.6791	40.356	21.0032	40.7282
-5.52	88.1988	91.6822	88.1492	93.9081	91.9198	98.2663	31.8785	1.50937	16.6758	21.7512	5.90067	13.3068	54.299	56.7777	45.5461	59.1578	66.1263	28.2253	59.4176	46.5936	73.2567	59.9749	53.4979	73.4479	23.7221	6.37671	32.6806	3.47958	-3.41474	6.28917	30.4841	37.7722	21.5044	32.589	15.2265	26.4725
-5	92.1656	90.6657	89.141	90.0111	96.3894	98.2344	35.4064	16.0575	11.293	26.5098	12.8396	13.2549	63.5554	51.2394	51.7816	78.6932	64.6725	51.855	61.4213	63.6922	61.2877	67.8654	58.5436	61.9252	17.9692	16.7908	18.5756	0.367409	10.9574	14.5451	23.3399	19.7589	20.1368	42.4272	23.6731	19.3851
-4.52	90.0459	85.5584	89.0046	97.5346	100.048	98.1072		24.7499		21.855	18.5499	25.9561	71.7467	62.529	49.787	51.504	53.76	12.4164	83.5961	67.4593	71.6805	57.47	62.5335	67.4002	59.5564	39.5599	55.5363	7.28334	-2.6367	0.172898	38.7259	30.1602	11.679	18.6731	16.8285	13.8026
beta-arrestin
Log[Drug]	DRD2-WT									DRD2 S1935.42G									DRD2 S1945.43G									DRD2 S1975.46G
-12	7.27426	0.253527	-0.500552	0.510066	0.339698	0.798861	0.0405844	7.69163	-0.379376	2.1362	3.06361	4.16412	13.3348	-2.00088	-0.421578	0.579822	0.938402	0.723154	0.029116	-0.0135181	0.196533	0.374728	0.2194	0.143678	-0.237011	-0.267666	-0.206357	-0.265901	-0.0128145	0.246679	-0.113605	-0.450213	0.561715	-0.217693	-0.195584	-0.171774
-11.52	3.88741	-1.04011	-0.76058	0.543309	0.546425	-0.162058	-0.356437	0.465838	-0.427019	3.20578	0.409561	5.99904	4.74276	3.59314	0.374556	0.55535	0.730645	0.579822	-0.14766	-0.0551125	-0.138301	0.213576	0.0601895	0.2194	-0.300563	-0.0919633	0.00149534	-0.00854299	-0.0138824	-0.145231	-0.870974	-0.86887	-0.284013	-0.220528	-0.219394	-0.173474
-11	-0.552558	-0.500552	-0.773581	0.420727	0.545387	0.254514	0	-0.28762	-0.0705816	-0.290965	-0.251188	5.0849	-2.03493	-7.90622	-3.2494	0.612783	1.47228	0.397535	1.98197	-0.14662	-0.139341	0.679559	0.446567	0.295123	-0.241497	0.2086	-0.24075	-0.181539	0.366281	1.09671	-0.204069	-0.70267	-0.279806	-0.264747	-0.287423	-0.0589586
-10.52	7.29377	-1.05311	-0.240525	0.332426	0.213999	0.0851842	-0.356437	0.139399	0.202922	0.635704	2.24817	2.106	3.74394	2.07871	-3.371	0.454468	1.09222	0.357582	0.267243	-0.0603117	0.693585	0.287356	0.677617	0.293181	-0.210095	-0.242993	0.00224301	0.112127	0.0694118	-0.0608688	0.302947	-0.366061	-0.618518	-0.196151	-0.241503	-0.263613
-10	0.507053	-0.513554	-0.513554	1.95716	0.20465	1.33074	-0.144692	-0.149986	1.18048	-1.37822	-1.21027	-1.47398	0.295105	8.61641	1.52741	0.377059	0.633259	0.959877	-0.0603117	0.0675908	0.275562	0.440742	0.988273	0.834887	-0.0919633	-0.00373835	-0.358881	0.160181	0.282987	0.0288326	0.305051	-0.622725	-0.279806	-0.219394	-0.221095	-0.21826
-9.52	-0.253527	1.02711	0.786583	1.03675	0.0820677	0.445659	0.487013	0.197629	2.08745	-0.293912	4.7571	1.34581	3.72772	0.539945	5.31189	0.413516	0.455467	0.699681	0.482494	0.150779	-0.264124	0.598012	0.36502	0.759164	-0.124861	0.626547	-0.240002	-0.140959	0.196489	-0.10038	-0.370269	-0.113605	-0.536469	-0.180277	0.278919	-0.0839026
-9	-0.533056	5.20705	-0.0715075	0.579668	1.37126	1.14168	0.329969	0.621118	0.730519	1.34802	0.262974	2.99805	-2.54406	-4.24497	13.6429	0.356083	0.512401	0.439985	0.065511	-0.0592719	0.0301559	0.514523	0.444626	0.524231	-0.182431	-0.15402	-0.267666	0.332109	0.710136	0.280851	0.220899	-0.372373	-0.366061	0.914425	-0.202954	-0.195584
-8.52	0.520055	0.234025	1.9502	0.869502	0.855997	1.81172	4.28783	1.65161	3.77259	-0.945821	2.73434	3.98659	-4.77356	-1.81603	-1.89224	0.81205	1.7924	0.636256	0.102946	0.4409	-0.14246	1.29116	0.669851	1.06788	-0.0328974	-0.0321498	-0.2086	-0.0982444	0.0651403	0.285122	-0.201965	0.0504912	-0.288221	-0.269282	-0.196718	-0.21826
-8	1.78769	0.487551	2.05422	1.60292	2.96275	2.63448	0.951087	1.29694	3.29087	-1.00328	1.74285	0.910464	-2.19383	-4.39252	6.77444	0.514898	0.691191	0.458963	0.974347	0.555284	0.816288	1.43872	1.2135	1.06205	0.115141	0.0568229	-0.0598135	0.117466	0.106787	-0.0160181	-0.206173	0.292428	0.208276	-0.151365	-0.197285	-0.128121
-7.52	9.77053	5.85062	9.79653	2.2231	5.06846	4.81291	2.16862	4.62486	5.01482	-0.682848	-0.231299	-2.83967	-0.431307	11.762	-1.07827	0.514398	0.534874	0.720157	1.67521	0.927553	0.1435	1.66783	1.0504	1.32611	0.143552	-0.215329	-0.0291591	-0.0544616	0.877792	0.196489	0.260871	1.81137	0.841521	-0.152499	-0.243771	0.0538564
-7	20.9972	15.8032	21.2312	19.4812	24.9257	25.4057	14.8168	17.3278	15.4697	0.413981	4.09488	1.78115	4.15903	1.7382	-2.16302	0.874477	0.492923	0.719159	1.54211	1.1636	0.758056	2.12411	1.60376		0.282619	0.473275	-0.156263	0.160181	0.831874	0.132416				-0.0396837	-0.107146	-0.197285
-6.52	44.4192	36.0918	36.4233	31.4423	29.1766	28.4598	30.1842	27.5992	36.2878	-2.7034	1.7259	-1.1123	-1.51606	-8.56777	4.9195	0.569334	0.872979	0.754617	1.95389	3.76948	3.56671	3.77641	7.05188	2.26973	1.66805	0.491219	1.01384	0.0608688	0.535005	0.370552	1.01614	2.22793	1.0519	-0.10828	-0.0175742	-0.105445
-6	63.4467	52.6555	57.6546	50.9422	44.7466	47.1069	49.8712	42.3472	36.473	-4.24736	-1.38043	-1.32445	0.548052	-1.32473	-9.72062	1.16713	0.963373	1.57416	10.9019	15.0353	16.2478	10.4924	12.832	12.2651	6.86435	8.01726	7.89613	0.244543	0.275512	0.277647	-0.124124	0.284013	1.48108	0.0958077	0.0731313	-0.219961
-5.52	65.6829	80.1469	54.4757	52.489	48.4688	52.5483	52.7809	49.4177	46.9738	-3.65217	-1.58889	1.60289	-2.24085	-7.31438	-8.82072	1.07774	1.68303	1.20659	23.2169	13.6336	24.942	10.5429	22.307	23.2836	13.2831	14.0495	13.707	0.284054	1.04225	1.43309	-0.454421	0.204069	1.22862	-0.0408175	-0.131523	-0.128689
-5	92.8102	81.1805	77.0266	58.641	73.4849	80.4201	48.0167	53.9614	75.0265	-3.38698	-1.53807	-0.505322	-7.59814	10.5265	11.8593	2.65489	1.82337	1.83685	28.1334	43.0387	45.6487	34.0595	25.4912	26.7377	26.9139	27.2832	44.9888	0.842553	0.532869	0.392978	-0.294532	1.88921	0.612206	-0.062927	0.0266447	0.00510219
-4.52	57.6155	75.3689	76.539	60.406	45.9517	53.8852			69.6676	-0.982653	2.63047	-0.984862	1.72361	-0.241597	1.50633	3.61477	4.00481	4.34242	43.359	40.5451	31.1843							-0.0138824	0.576652	1.12127	0.384996	1.89342	0.521743	-0.0856033	0.254542	0.347515

## Sheet: Fig_S10
Fig_S10a
Log[Drug]	quinpirole									O4RE6									O4SE6							O8LE6									O4RE6+10μM quinpirole									O4SE6+10μM quinpirole
-12	3.1868	2.55768	2.37424	2.99997	2.94163	2.99005	2.65735	3.33258	4.24127	4.9053	4.97461	5.32493	4.58178	4.59328	4.62895	5.06534	4.84454	4.58091	4.88685	4.58207	4.67411	4.75407	4.72626	4.75141	4.81065	-0.872997	-0.345299	0.178776	1.8311	-3.39448	1.1965	-1.96287	0.613131	7.77485		93.6942	89.0625	93.7748	90.9773	88.2407	103.398	86.9123	81.2373	90.5062	95.3594		77.4515	89.0373	98.2723
-11.52	2.80806	3.13173	2.9449	3.22947	3.37593	3.37666	4.67904	5.05452	4.33499	4.97461	5.00428	4.99331	4.84497	4.81016	4.61543	4.94492	4.7318	4.6555	4.94569	4.66174	4.62723	4.69511	4.75077	4.65614	4.73222	1.81354	-0.45525	1.03728	-2.04429	-3.19947	-3.66221	7.06804	-1.64353	0.0766414	83.7315	76.8701	72.5864	78.2508	71.4252	74.554	77.6312	71.8897	68.6024	80.1016	83.5141	78.9295	75.987	81.4767	82.2126
-11	2.53269	2.67207	2.40093	3.26046	2.94841	3.00748	3.04197	2.67249	3.07683	5.0524	5.02423	4.84321	4.786	4.86769	4.60278	4.71475	4.85072	5.10796	4.91502	4.765	4.61457	4.7302	4.77378	4.74864	4.97114	0.969843	-1.51448	1.20903	-2.69707	2.23599	-1.63775	-2.1928	2.66542	0.757898	74.9027	59.9868	65.7103	83.3445	72.7615	80.1713	69.101	77.1531	67.4171	72.6728	78.3257	77.6413	75.1974	72.5788	75.4176
-10.52	3.08725	3.51301	3.09318	3.0634	3.18904	3.20962	5.07366	5.01165	5.22968	5.09205	5.03271	5.13269	4.67095	4.68303	4.71841	4.81747	4.86798	4.74736	5.02224	4.79808	4.77593	4.76328	4.85989	4.94513	4.84092	0.964942	-1.23833	-1.28371	-2.86399	-3.39448	1.608	4.88802	-0.762156	-3.13378	67.3328	59.983	67.1127	66.3712	75.6128	70.7586	67.2719	68.7421	70.7798	74.2926	71.0797	79.504	73.5488	72.5585	85.8192
-10	4.81786	4.35015	3.55114	3.67927	3.99349	3.61899	3.82579	4.23755	5.68088	5.34712	5.12072	5.28877	4.98188	4.77421	4.76299	4.91807	4.90059	4.8503	5.43139	4.78629	4.65915	4.85561	4.75631	4.78998	4.8682	0.355314	-0.817809	0.113466	-0.616427	8.549	1.75839	-2.86128	-1.41361	0.289534	66.0469	63.1321	65.5049	76.2442	75.8737	72.5807	79.0425	65.5842	76.3592	68.0371	65.0629	64.7438	79.3554	83.1239	71.909
-9.52	6.78062	8.3011	5.96891	6.24344	4.91657	6.69299	9.93372	7.736	6.31554	5.90837	5.15039	5.77223	5.0023	4.872	4.92694	5.01696	5.05702	5.0924	5.13867	4.88667	4.83116	4.75005	5.07876	5.12309	4.82301	-0.60739	-0.38994	0.485081	3.59445	-0.0264419	0.0545364	16.1202	-2.51639	2.66116	62.9533	62.2797	62.75	74.6099	70.7753	63.9608	71.239	76.5151	73.4425	70.9567	79.1165	68.7089	69.6166	71.6389	63.606
-9	18.6424	19.7651	20.8661	29.6761	27.6215	26.4324	17.6467	19.2749	14.7738	7.12312	6.61697	6.83713	5.04257	6.06426	6.89467	5.58834	6.12157	5.82554	5.4097	5.38515	5.128	4.86338	4.94748	4.80469	4.8829	0.175153	0.396226	0.584164	-1.40803	-1.84598	3.59114	1.40509	-1.7883	0.583326	67.465	63.6027	63.5746	70.7235	64.1542	66.8343	75.839	75.9688	75.2062	73.0458	61.9116	65.2826	71.1759	77.9321	76.8936
-8.52	47.7073	52.7017	41.2564	36.9685	51.9867	49.6155	40.7843	33.2124	41.6235	13.2168	14.3867	13.161	13.9303	10.9069	10.856	10.5462	11.4912	11.2421	5.27705	5.00978	4.9419	4.97958	5.0858	5.30765	5.17829	1.2673	1.80939	1.0066	-0.727152	-0.393323	6.44356	-3.17636	3.5255	-2.7378	61.9029	56.5647	59.9158	74.2112	69.717	69.3543	73.3503	68.9682	79.3353	67.8324	63.35	70.2438	75.3445	69.1512	66.4938
-8	71.7084	63.2392	66.1319	63.0341	55.5551	67.5882	54.5843	59.6973	50.9267	39.7841	36.3747	29.4664	31.1292	29.8397	30.2988	27.2382	26.622	26.0732	5.43364	5.45044	5.38946	5.042	5.32918	5.14824	5.34474	3.91091	3.09406	2.62091	-1.90382	-1.79805	1.65758	2.06506	1.74998	1.66482	62.7333	60.2098	61.5127	69.3825	57.503	65.7597	75.7123	68.1151	72.4332	58.6261	54.9212	61.1632	63.9955	81.6649	74.9726
-7.52	83.1689	70.0841	74.6201	57.7823	74.1332	67.6255	56.0639	63.306	50.9393	50.7715	50.9759	58.0792	57.6214	43.2407	45.9376	55.9749	62.7315	56.5853	5.75004	5.84105	5.28217	5.619	6.78182	5.74903	5.8801	8.95456	7.6701	9.88722	0.500744	6.95918	7.63675	5.11369	5.59482	16.7121	46.994	64.606	64.3453	68.4014	56.2804	58.9194	72.4647	73.4288	73.8486	66.3098	71.8431	77.1942	67.5619	72.1292	74.8829
-7	88.0964	78.9405	91.4648	73.2544	75.9014	81.9579	69.3337	68.305	81.2743	71.4846	69.3009	62.1089	68.8602	55.9009	59.7861	54.6819	54.8285	54.3284	9.56434	7.73888	7.70781	7.41471	7.64923	7.11344	9.50062	33.4238	28.2757	26.5527	12.3633	25.8999	15.8536	28.7618	7.7493	11.5686	65.1134	61.4379	5.52054	70.118	71.7462	73.3703	71.1342	80.1356	73.2421	59.4237	67.6987	66.4676	76.8918	67.9893	73.6094
-6.52	85.9083	82.6779	86.7441	79.9692	71.5255	71.9982	65.2477	67.7323	69.7494	72.8482	85.473	74.6038	82.6009	103.942	82.378	70.1593	68.4699	74.397	17.548	17.9218	22.2395	30.2893	22.7451	19.4102	21.7916	47.3716	51.9313	45.9112	44.8058	21.5072	31.5121	37.4649	45.2227	40.407	64.9118	57.3547	65.8123	62.0213	66.9661	69.6776	67.8983	77.989	73.826	63.4902	64.208	63.4766	66.6751	68.246	72.8615
-6	121	95.1612	112.757	89.5296	92.4852	90.481	84.4222	75.021	83.4009	82.8973	82.5495	79.2486	94.3704	78.2631	78.6908	80.3531	91.2175	73.5194	39.3966	41.1099	37.2084	41.7585	38.5021	38.079	42.2149	66.7745	59.6793	61.7679	42.6095	48.5606	45.095	55.3096	47.7348	45.2823	63.4112	64.5426	59.0473	64.267	64.9456	77.7679	77.6733	87.2524	68.1144	66.6808	62.342	64.7192	76.1864	64.3133	79.3054
-5.52	115.164	120.502	125.577	87.8665	100.137	90.2847	83.5381	82.5031	85.6903	89.1788	85.4445	90.8217	84.5796	80.0855	101.122	96.0613	81.9697	99.3385	50.6787	47.7474	41.401	56.0167	52.8546	51.367	55.6817	72.93	67.936	68.2737		53.5267	45.3942	75.066	87.3967	59.7675	64.0875	64.5583	62.6991	72.1126	60.4009	63.0052	91.2548	76.9103	75.1175	69.8141	75.3473	73.0391	76.9935	70.3336	70.0167
-5				103.617	110.206	115.095	90.2606	107.351	93.6519	104.045	116.205	96.7104	116.434	93.993	105.729	95.4582	106.414	85.5052	73.5777	57.7969	60.7943	65.7822	71.9755	71.4753	62.0106						63.8109	95.938	98.8291	108.997	72.8417	67.4708	68.1498	78.3081	62.4899	72.7259	87.4729	83.0236	71.7014	73.4129	80.375	78.9558	73.1617	80.7986	73.4068
Fig_S10b
Log[Drug]	quinpirole									O4RE6											O4SE6									O8LE6									O4RE6+10μM quinpirole
-12	1.03067	-0.957055	-0.0245399	-0.103503	-0.105982	-0.155564	0.0790392	0.510462	0.200891	-0.383929	-0.0681581	0.452087	-0.0404946	0.0706501	-0.0301555	0.41383	-0.107129	-0.306701	1.15052	7.26152	1.3136	1.52865	-0.0652031	0.0379286	0.0272745	3.80763	-3.9762	0.168567	1.29439	-0.0629851	0.09143	2.84449	2.76428	0.304301	1.77338	-0.840038	-1.81513	-0.131565			96.2454	101.137	91.6342	96.1698	74.3573	85.7016	78.385		111.349
-11.52	-2.94479	-0.981595	1.93865	-0.180356	0.115899	-0.0353274	0.111972	0.937493	1.11423	1.58834	-0.075923	0.133728	0.375652	0.0448025	-0.0379098	0.406054	1.44797	-0.218578	-0.130822	0.777764	-0.275981	0.799269	-0.0588106	1.19773	0.0789469	5.10329	9.78516	5.48835	1.26884	0.0919379	-0.253464	-0.137145	1.79001	-1.49849	0.75436	0.0407503	-1.16953	-0.611254	111.387	115.411	56.5644	85.4048	88.2496	71.9228	64.0734	63.1128	66.3238	102.321	78.0844
-11	1.98773	-0.957055	-1.96319	-0.0805712	-0.0347076	0.0384263	0.947373	1.02422	0.58511	0.52197	-0.0733347	-0.174278	0.230905	5.95356	1.28807	-0.41815	-0.0190068	1.54906	0.155911	1.38349	0.587803	2.51071	1.194	2.15042	1.1907	4.63064	-3.87539	11.6724	8.60513	0.762932	0.804584	-0.0716201	5.66153	-0.69171	0.329873	-0.633958	-0.700322	-0.749223		77.9387		81.1494	76.3437	97.3672	58.1454	59.6461	58.8831	78.8279	84.1842
-10.52	-0.0490798	-2.94479	-2.94479	-0.039046	0.109081	0.557801	0.416054	0.584012	0.445693	3.75473	0.333026	-0.0733347	2.44087	0.137854	-0.0379098	0.196116	1.7564	0.175381	1.80821	0.431892	1.1541	0.854823	2.8488	2.38694	2.83431	3.07552	5.03553	7.94745	0.506685	0.294608	-0.0299687	0.0741599	0.984504	0.686595	2.64282	-1.35349	-1.44372	-1.30983	74.2331	104.761	73.4479	67.0848	86.4647	85.0001	59.4419	48.6607	57.7876	117.244	80.0186
-10	20.6135	0.883436	3.92638	1.69076	0.89434	0.737536	1.24267	1.27341	1.23609	1.25704	-0.386517	-0.0707464	0.238659	0.791798	-0.1413	0.61081	0.398279	-0.420742	1.79746	0.7921	1.07704	2.23831	-0.398228	1.055	-0.655756	-1.7964	1.65064	0.147036	0.628718	0.805092	-0.31391	-0.109716	0.187951	2.68885	1.75548	-0.794048	-1.16429	-1.21378	92.3681	93.9632	76.319	76.3654	77.5306	75.6607	54.1177	54.4328	56.7688	88.5626	106.342
-9.52	1.84049	4.80982	0.932515	8.66388	7.25575	3.90212	2.84541	3.39759	2.49303	0.651384	0.0276083	-0.0733347	1.51294	-0.151639	0.786628	1.23285	1.64755	0.095034	1.00715	1.41933	0.351248	-0.202505	0.742107	1.3364	0.417022	4.03646	0.379737	-0.00767146	-0.970439	0.297655	0.0330164	0.296639	0.391244	0.996011	1.51	-0.751551	-1.05019	-1.31041	50.184	49.8896	78.0859	77.8497	76.6114	79.1203	55.0201	54.9378	57.4451	100.218	85.9815
-9	13.546	18.4785	8.6135	37.3311	24.3089	24.7335	28.5716	18.2581	15.2535	-0.187219	1.16645	0.648796	0.0577263	0.473872	2.13329	-0.0112313	0.299789	-0.109721	1.02507	0.874536	0.299278	1.15948	0.0944776	2.63826	-0.2941	0.366951	-0.075436	0.793996	0.476778	-0.358101	0.0147304	-0.278861	0.291515	0.379737	2.95095	-0.122251	-0.660154	-0.405174	72.8344	71.1656	141.939	76.374	81.0311	87.7371	48.9308	53.4042	57.9105	107.287	147.079
-8.52	31.681	16.1963	35.092	68.6553	52.776	47.2482	47.3522	29.8033	25.9644	1.06292	0.954213	0.433969	0.678068	0.163701	0.261922	0.0924422	0.818157	0.0898503	0.0931883	0.087812	1.2903	3.59492	1.72244	3.18887	2.32842	1.64425	2.92922	2.60062	0.761448	-0.538929	0.39772	0.4348	-1.25173	1.47036	0.268501	-0.755044	-0.773091	-0.733505	64.7117	112.564	121.178	70.9745	79.7035	75.9762	49.0065	57.781	61.1094	85.7869	81.2156
-8		41.0552	38.773	85.2722	69.8775	53.8191	70.4229	42.6801	35.021	0.731621	0.330437	1.05774	0.672899	0.778874	1.51036	1.95338	1.94561	0.28683	0.155911	0.600348	1.88706	-0.0734754	2.84931	2.99363	3.81832	17.0574	0.0891696	-4.92291	-1.22179	0.00406355	0.60039	0.0162542	1.62507	1.81302	-0.331151	-0.587386	-1.21552	-1.33544	69.6196	75.2147	61.4969	75.5014	82.8631	80.7193	53.6226	59.4968	56.3978	89.8833	86.2378
-7.52	71.3865	84.3926	48.2945	105.695	83.2753	64.3497	79.4158	64.3906	54.6809	4.33969	0.602207	1.76176	2.50808	1.16659	1.07095	1.81601	2.85534	3.05232	1.64872	0.132614	-0.141574	0.94622	-1.03705	0.191741	-2.70705	7.11499	0.352963	4.98607	4.20724	0.00609533	0.167114	0.310862	-0.309415	2.53542	2.10454	-1.14101	-0.591461	0.0710219	122.748	106.601	50.8957	74.3356	78.5829	77.7456	62.4289	65.9692	59.2234	89.5408	80.4606
-7	84.4663	96.908	64.6626	102.302	96.5788	81.7618	105.664	63.2149	69.7829	8.64659	6.88914	5.419	8.20747	5.75453	6.31543	4.57891	5.09469	7.55953	2.28849	4.23828	0.512536	2.88346	-3.59978	1.28858	-1.05148	5.87033	-2.8237	10.9307	1.80456	3.71307	1.32726	0.781218	1.56626	-0.0383573	2.09303	1.2196	0.0454074	0.763194	49.7178	108.834	56.6626	80.5483	70.9212	77.9588	51.9123	47.8297	60.1302	35.4624	84.2923
-6.52	79.4847	86.7975	135.583	106.353	103.53	85.9044	76.5363	77.8086	57.9819	8.08234	5.96513	11.0149	19.9759	10.9551	9.22069	9.01355	7.19667	16.9834	1.50535	1.47847	0.790308	0.150535	-0.11958	-1.62258	-1.10302	-2.66766	6.9478	-2.50046	3.54523	0.909728	2.22581	0.866045	2.71314	1.4742	4.71411	0.574579	0.277102	0.434281	103.975	72.1963	76.5399	70.449	69.2491	72.5401	48.5971	52.4403	62.0831	89.5957	102.236
-6	94.9448	88.0736	62.5767	106.426	98.8794	82.0363	120.71	80.44	79.16	12.3452	19.5976	11.2866	11.5521	10.4614	23.1422	11.525	11.0222	12.4011	2.08598	2.7849	0.363793	0.508951	1.01025	0.191741	-2.77096	2.02861	2.58592	3.61137	4.87948	4.47854	2.37769	5.18103	2.91771	6.06684	2.86785	2.1423	0.694501	2.1097	137.276	80.0736	62.4785	70.1149	75.841	76.0518	51.2965	48.7716	61.0413	81.8586	98.2444
-5.52		75.8773	82.4294	113.933	92.6972	77.3167	111.89	93.4321	82.6191	17.8427	24.5076	18.9842	10.7664	20.6608	29.8936	16.5532	13.2771	18.3027	1.20249	2.83687	1.00357	1.07704	-0.350494	3.55442	-1.22879	1.99889	-3.96805	1.07747	3.24873	4.30483	6.97407	5.31462	1.60589	8.7071	3.79865	4.19844	3.71643	4.21649	90.2086	90.0859	101.89	62.6174	75.2299	75.8677	60.2334	71.9806	63.7386	70.9544	104.53
-5		101.252	98.7485	121.039	103.495	94.0538	99.3929	96.7243	79.2544	17.9023	13.321	27.1865	18.4716	24.0365	24.6931	20.371		25.3214	5.39417	8.30989	3.30818	2.32791	1.31994	-2.61432	2.77612	1.77553	-0.587386	-0.0407503	-0.387128	7.07262	10.8421	5.06319	8.80555	9.25306	6.8097	6.5998	12.4207	6.22897	44.4417	37.2761	61.7423	64.5468	61.0513	72.2457	48.3929	57.2431	61.195	93.8931	100.312
Fig_S10c
Log[Drug]	quinpirole									O4RE6									O4SE6									O8LE6									O4RE6+10μM quinpirole									O4SE6+10μM quinpirole
-12	0.288517	-0.150436	0.649709	0.733362	2.95973	2.31647	2.74383	-0.756173	3.59259	1.15052	7.26152	0.494615	-1.49214	-0.345435	-2.70829	-1.19763	0.740828	3.53006	-0.191753	-1.5687	1.85716	-1.4494	0.113873	0.00523553	2.32589	0.0171399	-0.0486471	5.32544	-0.919531	-0.785518	6.97381	-1.99889	8.1293	-1.42372	6.87319	3.90563	81.2173	78.7078	72.9658	67.3917	80.233	97.1104	75.8642	87.9198	126.796	87.6076	81.984	96.327	112.009
-11.52	1.69404	-1.04869	1.94985	0.951118	0.792181	-0.767151	4.5679	1.46296	-2.36111	-0.130822	0.777764	1.38528	-1.93373	-1.50282	-0.706896	-0.465963	1.01308	-1.20941	0.64515	-1.9266	-1.43872	-0.799487	-0.620411	1.59029	-0.482978	-0.00844392	-0.0490252	1.76278	12.0529	2.05348	-0.795096	-1.12205	6.32361	-2.46658	0.51632	-1.76622	84.1548	88.4804	87.6076	73.3524	64.0715	59.7627	88.071	84.1019	92.7222	85.9215	106.063	101.635	91.5701
-11	4.84012	0.913517	1.16279	3.96591	-2.125	0.409231	-1.01543	0	-2.46296	0.155911	1.38349	-0.0663071	0.98823	-1.44406	-1.64171	1.27093	-0.5746	1.06543	4.16122	-1.78416	-1.42982	0.348997	0.802346	-0.530098	2.68583	-0.0795241	-0.043732	4.40385	0.958704	0.272148	-2.70853	3.06149	-2.74568	2.26465	-0.327173	2.65573	69.0756	78.1177	81.048	68.687	70.5992	71.1423	77.8827	103.176	87.6759	77.4709	97.4331	78.6468	68.6131
-10.52	7.43459	3.07849	1.87282	3.71937	-0.658273	11.5135	6.18519	-1.65123	-1.09877	1.80821	0.431892	2.3763	1.19122	0.984669	-1.29449	0.109946	-0.247379	-0.354707	2.40318	-0.0819074	-2.06905	-1.82689	-0.886114	0.280101	0.679311	0.0461265	0.0313811	-0.783457	-1.12364	-0.0783457	-1.73881	7.81349	-1.61991	1.0812	3.55545	4.77468	83.0669	70.4942	82.407	81.6334	48.2204	68.2114	95.3796	73.8148	70.8148	68.9637	80.649	90.54	69.583
-10	0.127907	1.87427	2.85828	-1.76833	0.448026	0.678297	2.8179	3.68827	-0.0771605	1.79746	0.7921	2.56089	-1.94441	-1.42982	-2.44476	0.679311	0.581144	0.581144	0.795685	1.91236	-1.89633	5.11921	1.58898	-0.731666	1.00522	0.0872119	-0.0598636	-4.00594	-0.639136	6.8037	1.57905	1.64592	11.9859	2.42057	3.83662	2.00394	81.0741	67.7922	76.4513	61.4797	59.1232	59.2071	76.1975	81.3642	83.9352	90.3081	89.2827	76.149	65.0877
-9.52	1.4484	1.5734	1.90698	5.59783	0.809701	0.314119	-0.5	-1.19136	7.95679	1.00715	1.41933	7.89233	-0.86893	-1.29627	0.847563	1.4149	0.893967	0.209421	0.157703	0.963302	0.261748	-0.60006	-0.417534	0.325912	0.882187	-0.0647788	-0.0495293	-2.28233	0.358741	1.91328	1.55304	0.0966004	1.53075	1.83268	8.17166	1.09143	82.6999	75.0879	78.5828	58.505	60.6538	67.7484	95.8395	79.1142	63.7685	79.008	83.7493	95.0749	56.0609
-9	5.67006	5.00872	6.52762	8.58509	3.06485	6.05587	3.67284	6	1.50617	1.02507	0.874536	0.847655	1.63281	-1.00782	-1.73964	1.68192	0.0955485	2.31018	0.0824358	-0.591158	1.41557	-2.02097	1.10077	0.687164	0.946323	-0.0341538	0.0562088	-1.20817	0.946333	-2.12358	6.00037	-6.27531	1.74252	1.97582	-0.961071	-1.10165	75.8866	74.1853	85.9695	58.9518	63.2994	75.6389	84.5463	79.821	98.2685	81.8169	85.3481	89.8387	55.6316
-8.52	14.2965	10.1344	13.9164	16.1815	6.09216	9.80777	6.07407	4.61728	6.88272	0.0931883	0.087812	1.23833	-1.88387	-2.01029	2.35395	0.732975	0.838994	0.155757	1.65588	-1.51707	-1.80018	0.56979	0.535333	-0.670148	0.00392665	0.0310031	0.0241975	-1.43496	-0.0494815	1.36486	4.89318	24.7297	4.96006	3.99509	5.21944	-1.26013	71.4608	89.8183	73.3576	70.1224	42.1157	70.0548	74.8549	67.4475	59.0247	87.0429	77.9775	81.1126	71.5328
-8	29.1897	33.5189	24.6519	39.2336	25.1946	13.6648	20.4815	28.6667	28.3642	0.155911	0.600348	-0.21505	3.98853	-1.65952	-2.08864	1.62563	2.25259	0.107328	0.879913	-0.708677	-1.71115	-1.31764	-0.195024	-0.362561	1.95155	0.0707021	0.196731	-3.28021	-1.92153	-2.85962	-0.824819	4.49564	24.5885	8.01575	0.0255604	9.51103	85.9142	86.2384	74.75	66.1715	62.4859	61.4923	82.929	58.2531	68.4784	75.4339	76.7384	88.939	65.7247
-7.52	55.1076	44.1613	35.4048	57.9894	39.0872	29.9977	35.8735	31.8673	27.3364	1.64872	0.132614	3.25084	-1.74142	-0.521714	-0.142448	-0.523553	0.681928	0.486905	0.370961	-1.71649	-1.78416	-0.580474	-0.624337	1.53401	-0.426696	0.0253318	0.0443621	0.616457	-1.19993	0.457704	-2.90544	4.85231	-1.63478	13.8512	0.659459	2.25698	70.5109	78.9128	80.3045	59.137	57.5389	66.4481	87.2963	69.1543	71.8272	65.1831	92.7907	89.8794	75.2559
-7	85.3634	66.1868	53.5	89.8931	68.7958	43.202	60.0401	59.9383	48.3951	2.28849	4.23828	0.763427	-1.02028	3.3404	-2.02632	1.57459	0.945014	-0.674075	1.07883	-1.73074	-1.22149	-1.36928	0.689782	0.678002	1.94762	0.105864	0.135481	2.09265	-1.30507	1.60815	3.43303	-1.12577	-1.43043	3.98998	1.40071	2.03716	69.4499	77.1606	73.1875	69.0224	63.3807	57.062	58.8673	60.9475	61.8981	75.5182	78.944	74.0538	61.6725
-6.52	91.5007	84.7951	76.1126	88.8844	68.0387	64.9401	89.4506	62.9136	66.7963	1.50535	1.47847	5.59309	-1.93551	-0.815512	0.59828	2.50782	1.03664	-0.471198	1.00715	4.32507	1.32298	-0.89742	1.52747	-0.0536642	-0.104711	0.0354141	0.0844392	0.315444	1.28239	-3.02249	18.5919		8.28906	3.79828	4.04366	2.11385	80.7282	87.1592	80.8074	54.3338	58.8266	66.4168	72.858	71.466	73.6759	64.5116	63.4702	71.3096	73.9744
-6	109.42	108.377	77.593	111.7	97.0278	74.4675	86.2407	80.429	71.3148	2.08598	2.7849	3.42467	-0.0943715	0.0284895	3.5238	0.396592	3.28791	1.46202	3.58417	-1.18766	-0.584035	-0.65882	0.87957	1.82982	0.776168	0.035162	0.171021	2.74004	-0.558728	-2.34625	19.1752	18.6922		8.34547	7.27194	3.80339	80.1846	77.9528	80.1374	56.5715	57.6064	69.8834	82.6296	79.6358	91.7346	74.4884	86.0407	70.1555	78.6374
-5.52	129.533	98.1817	96.8336	112.416	102.868	81.7999	103.123	111.355	106.38	1.20249	2.83687	2.32075	1.63459	2.36641	3.78733	1.62694	3.20676	0.668839	2.6039	-1.10575	-1.94619	-0.470077	1.40443	2.39002	0.897894	0.0552006	0.0838091	5.31513	0.624704	-0.109272	22.7903	13.0745		7.08279	9.49825	5.56194	83.7166	66.9535	72.149	69.339	61.3996	66.5344	86.9043	67.6636	64.5679	77.351	73.931	73.3212	74.1309
-5	91.7057	94.1156	99.7289	105.737	95.7538	98.5984	115.824	89.9537	98.1265	5.39417	8.30989	11.4353	9.27512	2.58186	4.074	8.72894	7.93314	14.0378	6.21673	2.76348	2.00139	1.28737	1.77485	4.05754	4.00256	0.0642746	0.210594				11.5177	17.4401	19.87		11.423	7.88794	79.1156	75.8837	79.5007	67.2202	55.8807	62.2219	65.5093	81.7901	62.9043	75.9673	87.8648	77.8924	90.1034
Fig_S10d
Log[Drug]	dinoxyline									O4RE6									O4SE6									O8LE6									O4RE6+10μM dinoxyline									O4SE6+10μM dinoxyline
-12	-0.270235	-0.111526	0.39034	-0.474048	-0.476391	-0.321759	3.0206	-0.9897	-0.863296	0.0428945	4.50392	6.39557	-0.135108	0.335817	-0.199147	-0.155431	-0.273408	-0.191948	1.75439	0.570497	-0.291683	0.115583	0.270215	0.142917	-0.648876	-0.191948	-0.0814607	0.561918	2.38494	11.7745	0.391266	0.661481	2.08441	-0.576779	0.57397	2.13764				85.217	75.5174	69.1384						66.6881	74.0359
-11.52	-0.111526	1.07236	4.67979	0.0554488	0.238977	0.360808	3.61798	-0.733146	-0.985019	1.24394	0.210183	-0.664865	-0.0156194	-0.16947	0.0218671	-0.164794	0.654494	-0.544944	0.386051	1.06807	2.77528	-0.232729	-0.0148384	0.141355	0.773408	-0.773408	-0.203184	3.44443	8.7419	6.7516	0.385018	1.34171	2.92707	0.651685	1.8736	2.29213	62.6861	52.4042	63.9429	65.414	82.3962	72.0272	83.176	79.456	88.8099	47.9218	65.3326	57.2942	74.7028
-11	0.583366	0.223052	0.54905	-0.509192	-0.267092	0.484201	-1.07116	-0.647004	0.139513	0.0514734	1.07236	2.96401	0.79737	-0.0749731	-0.293644	-0.244382	1.44101	-0.43633	2.26912	1.74152	3.97203	0.174156	0.329569	0.0140574	0.683521	1.25655	-0.285581	0.343156	5.15163	4.58971	0.417819	1.0176	2.28746	0.0898876	0.89794	2.17228	48.8912	60.7429	28.645	68.8378	60.6516	63.2273	86.3848	79.0225	72.1564	56.4363	63.6683	56.4406	61.3186
-10.52	-0.278814	0.227341	1.76725	0.0210862	0.989488	-0.113241	0.150749	-0.424157	-0.160112	-0.321709	1.25252	1.07236	0.264749	-0.262406	-0.0445153	-0.95412	0.42603	0.128277	0.712049	1.74581	4.12216	0.360808	0.263968	0.23351	1.10112	-0.0299625	0.280899	3.29001	1.00802	9.69845	0.372522	4.05635	2.5444	-0.134831	0.790262	2.2809	67.6961	60.9145	58.1478	64.7174	68.3262	68.1263	67.7706	57.5712	64.3446	54.8149	55.4026	65.1611	74.6076
-10	-0.278814	-0.124394	1.73723	-0.353779	-0.264749	0.143698	-1.4279	-0.864232	-0.799625	7.42933	0.883627	0.0343156	0.672415	-0.110898	0.456867	-0.0917603	0.91573	-0.138577	3.98061	1.72865	5.68352	-0.0484201	0.267092	0.324883	0.42603	0.425094	0.534644	2.23909	2.75812	7.50654	0.662262	1.73609	2.25232	0.113296	0.785581	2.39232	48.5952	49.8606	51.7394	77.3183	58.9171	66.0255	76.72	72.662	73.9223	45.8628	57.573	52.5201	63.3647
-9.52	0.917943	1.42839	0.900785	0.303797	-0.13667	-0.263968	-0.705993	-1.20506	-0.0477528	0.368893	-0.124394	0.729207	0.293644	0.33035	0.0140574	0.582397	0.411985	0.617041	3.9849	1.22678	1.56136	0.0820018	-0.109336	0.513097	-0.0627341	0.723783	1.49719	1.23965	1.02947	9.20516	0.727082	0.99105	2.74433	3.67322	1.66948	3.6882	57.1183	93.3985	58.1178	71.579	59.1436	59.0671	60.9888	56.7013	72.206	59.4861	58.4309	65.9074	65.5319
-9	0.917943	0.0386051	0.70776	0.0820018	-0.0437343	0.0164004	-1.42416	-1.23689	-0.497191	0.39034	1.59139	1.07665	0.923106	0.0445153	0.331131	-0.478464	2.97753	0.155431	-0.31313	1.5871	3.29001	-0.0531059	-0.076535	0.357684	0.093633	0.0514981	0.420412	1.05521	2.40638	8.89203	0.47561	1.58693	3.42767	0.973783	0.819288	2.61236	46.429	56.4792	45.2537	72.5263	62.5845	65.1945	66.9728	80.2388	70.8277	42.2339	74.2804	51.4262	63.5483
-8.52	0.223052	2.08038	8.44593	0.235853	0.0788779	0.0171813	-0.484082	-1.20412	-0.274345	1.04663	2.10612	1.06807	0.0468582	-0.200709	-0.114802	-0.0159176	0.00468165	0.0543071	1.41123	0.720628	3.80903	2.0766	0.164004	0.231948	-0.0187266	0.090824	0.316479	1.56994	2.91683	9.59122	0.382675	1.24487	2.4624	0.0833333	0.744382	3.23596	43.5637	43.9197	45.7813	63.125	70.6082	61.146	72.339	57.5936	62.5964	51.1517	43.2591	59.306	66.8994
-8	1.25681	1.23107	1.56565	0.912953	0.353779	0.199147	-0.67603	-1.05712	0.289326	0.39034	0.0428945	0.724917	0.110898	0.113241	-0.0164004	0.237828	0.748127	0.577715	4.33664	0.377472	1.05949	0.972307	0.606032	0.381113	0.0140449	0.579588	0.0102996	1.57423	2.05894	8.53601	0.759102	1.40184	2.59048	0.941948	1.83146	2.54401	53.0477	47.3298	59.692	63.1586	65.3664	64.9743	75.6685	72.9476	64.8689	55.69	46.7164	68.0479	70.2708
-7.52	1.57852	3.30288	0.54905	3.08873	1.08164	1.37763	-0.761236	-0.831461	-0.808989	1.07665	0.905074	-0.115815	0.0429533	-0.0445153	0.106212	0.529963	4.57772	0.07397	0.381761	0.724917	2.61228	1.10741	0.129641	1.63769	0.240637	0.390449	0.496255	2.95114	1.89594	6.00952	0.285054	1.02697	2.7248	1.69382	1.60112	2.1676	41.5047	43.3063	48.162	52.414	60.1745	66.3457	56.7388	70.574	71.8127	54.1415	57.1741	62.5359	62.3198
-7	4.30661	1.20534	1.22678	4.48354	2.97862	2.55689	2.04026	-0.13015	1.09176	1.06378	2.28199	-0.639128	0.288959	-0.0827827	0.486544	-0.405431	1.57678	0.0121723	1.07665	2.44928	0.720628	0.0109336	0.261625	0.570889	0.466292	-0.478464	0.54588	0.54905	2.07609	6.33123	0.477172	1.15037	2.94738	-0.150749	1.49625	2.71629	50.3496	37.7858	48.4408	73.6454	59.9324	68.2458	70.3408	61.2154	59.0599	51.5335	63.7327	55.3597	66.1504
-6.52	10.0073	5.35324	6.2626	11.2631	9.81835	9.45285	12.6751	7.21161	4.81086	1.90452	0.892206	0.39034	0.12886	1.36045	0.132765	0.0327715	-0.0224719	-0.132022	1.08094	0.54905	1.41981	0.231167	1.0137	0.197585	0.985955	1.40637	-0.407303	1.06807	2.59083	6.17252	0.538869	1.54944	5.12316	1.61704	1.15262	3.21816	42.2039	40.7884	40.0034	62.4416	64.7994	64.6705	66.7537	61.5833	64.0112	55.6556	52.1855	67.2071	63.2445
-6	37.2839	32.8787	28.9066	51.2105	51.0957	27.4409	70.9522	49.7809	40.4625	2.65946	2.26054	1.74581	0.745045	0.221014	0.825485	1.58052	-0.360487	-0.506554	0.0428945	1.42839	0.561918	0.417819	0.481077	-0.0187433	0.127341	-0.47191	0.310861	1.08094	1.19676	9.74564	0.478734	1.02932	2.0805	2.63015	0.553371	2.34551	52.1855	40.7026	41.1659	56.1642	64.9524	56.5914	69.8165	71.3539	50.2032	31.6133	43.6795	41.6549	58.2447
-5.52		49.3115	41.6549	77.6455	80.3235	69.3024	124.417	88	80.6713	4.84279	2.23909	5.35753	2.0149	1.19254	0.50763	1.41948	0.120787	0.878277	0.377472	0.398919	-0.454682	0.264749	0.139013	0.420942	1.18165	-0.769663	0.509363	-0.132973	3.6203	9.05503	0.665386	0.812208	1.822	0.26779	0.824906	2.54775	48.4622	48.415	38.9868	53.6346	50.8224	45.7586	56.7846	73.0056	62.9682	41.1358	40.9128	39.5487	61.9621
-5	119.907	95.5347	74.9324	103.852	103.445	92.7026	120.447	93.4092	78.8727	2.99404	1.3812	1.05949	1.83137	0.438905	0.538869	0.866105	0.539326	-0.136704	0.917943	-0.458971	-0.308841	-0.0156194	0.0171813	0.20149	-0.541199	-0.609551	-0.500936	1.77154	1.20105	7.97838	0.60447	1.00198	1.83762	-0.325843	1.08989	2.26685	63.1665	57.024	51.6064	57.6059	66.9064	54.3406	80.8146	62.2781	80.0468	47.836	48.4279	41.7621	52.7068
Fig_S10e
Log[Drug]	dinoxyline									O4RE6									O4SE6									O8LE6									O4RE6+10μM dinoxyline									O4SE6+10μM dinoxyline
-12	-1.5322	-0.486078	-0.0528346	-0.0213608	-0.0102848	2.84256	-2.16631	-0.952115	0.603611	-0.908755	2.25604	-1.342	2.23734	0.340981	1.2057	-1.02321	0.172858	0.851746	-0.306441	5.8435	1.71712	0.431171	3.45491	0.303797	0.354081	3.03199	0.352687	23.5959	-0.0105669	16.5636	1.16377	2.16851	2.51741	0.584094	2.35171	4.54172		80.0814	89.0685	83.212	76.0506	83.7136			107.526	80.3403	81.4656	72.674	89.447
-11.52	0.787235	1.82808	-1.79109	1.07437	2.30459	1.52453	-1.00091	-2.08685	-0.199345	-1.76996	3.92561	0.750251	1.5356	0.746044	0.678797	-0.400084	8.51607	5.09514	3.50822	1.35785	1.78053	0.81962	0.107595	1.00316	0.812713	3.51014	1.49857	0.87177	1.33671	10.065	1.75396	2.24367	2.68592	0.280198	1.44002	2.89817	78.4805	55.3918	71.9501	74.7864	87.7983	79.3695	83.1212	86.6453	83.4627	77.8623	77.8834	67.3007	70.0665
-11	-1.14123	0.956306	6.04956	0.404272	-0.144778	1	-1.29086	-1.25462	0.585488	-0.311724	1.60617	-1.35785	0.391614	1.97706	2.79984	-0.00975814	3.70252	3.71088	0.126803	0.100386	7.30702	0.58307	0.65981	1.28481	1.94884	0.0306684	2.56918	0.929889	5.13024	12.9445	1.23655	3.0981	3.6788	0.945145	1.38147	1.74671	51.0382	71.5327	60.8496	70.7729	77.5791	77.2405	65.636	75.0275	78.0526	53.8807	51.2601	52.9033	76.1938
-10.52	3.97316	-1.36313	0.961589	3.25396	1.90823	2.38528	-0.287168	0.478149	-0.947933	0.760818	-0.512495	1.41597	1.59652	1.30775	1.97389	3.53105	1.16122	0.545062	0.132086	0.126803	0.929889	1.44225	0.234968	1.40348	0.996724	3.2411	1.09291	0.0898188	4.51207	9.09811	2.47943	2.5538	3.58623	1.03994	3.57008	1.4916	63.56	59.4019	59.3808	78.3829	71.4169	62.9589	73.5917	68.6875	71.0086	65.4515	92.2439	63.2007	79.7239
-10	-2.61003	-1.54277	-0.29059	1.40585	1.21282	1.59335	-1.56548	-1.03436	0.362445	1.18878	-0.7027	-2.2032	1.37816	0.875	0.450158	-0.12128	-0.387537	2.24019	-0.713267	0.538913	5.59518	1.59968	2.16693	2.28797	0.706768	0.542274	3.67603	4.53321	0.676283	4.7921	1.11392	2.18434	3.15032	4.06496	0.260682	1.05248	37.7503	53.7803	67.6811	76.3552	69.3426	78.6669	73.5931	60.9814	64.1584	63.8981	46.7216	44.0271	82.5324
-9.52	0.998573	0.142653	0.126803	2.60918	1.52294	1.22706	-2.23322	-1.07479	-0.44051	1.18878	-0.100386	3.71427	0.518987	0.651108	2.84098	3.8684	0.667735	1.20862	2.21905	0.0951022	1.99715	0.579114	1.12421	2.06725	5.63881	0.940963	-0.0627309	3.23876	9.18265	3.90448	0.579114	1.71044	3.8663	1.16819	0.328989	2.72531	42.6745	62.572	62.1863	71.9106	74.6891	88.8022	58.9824	62.4409	71.6972	54.0181	48.6765	69.562	78.3916
-9	0.523062	-1.38427	1.37898	3.9644	2.98813	7.40665	-1.29226	-1.93351	0.333171	-0.533629	1.16236	2.8425	2.53244	0.233386	1.09415	-1.00369	0.570154	1.06921	3.89919	5.39441	1.78581	1.09889	0.0419304	2.45016	0.153342	0.564578	0.618945	1.15708	1.74882	6.67829	1.75237	1.73734	3.92247	0.947933	1.89168	3.11703	42.9281	35.4414	55.1699	88.1535	79.553	85.9612	70.6712	74.9746	65.4576	44.92	64.6959	42.0827	77.9747
-8.52		7.42326	8.3056	10.7658	9.09177	10.1938	2.12588	2.04084	8.64013	4.94532	4.73398	2.00243	0.828323	1.85839	0.361551	-0.124068	0.793197	0.17007	-0.100386	-0.100386	1.60089	1.44066	1.88212	1.74842	1.17516	1.33408	1.6784	2.00771	2.83193	7.05342	1.24288	2.27136	5.49051	0.887991	1.16819	2.47578	52.3379	54.5094	52.4119	68.591	71.6345	94.4153	63.3889	71.1828	73.791	49.0622	55.3284	49.4584	81.7184
-8		7.48138	4.41169	28.4866	15.182	15.3449	6.87949	1.57524	2.94696	-0.353992	4.12638	1.79638	1.25237	1.78481	1.28639	-0.552032	0.793197	1.17516	-0.0792519	-1.14651	-0.729117	1.43513	1.94146	1.52848	1.95163	2.3308	0.607793	1.39483	1.33143	6.61489	1.17563	2.33861	3.20491	1.90841	-0.00557608	2.76155	57.9965	62.5033	38.9021	77.0055	79.6345	91.7112	64.7717	57.587	69.3762	37.465	45.2422	40.1754	80.8109
-7.52		33.6662	25.4134	56.8006	39.9881	23.8046	44.1458	17.6483	11.4811	3.83051	-0.760818	1.18349	2.69937	1.3394	0.237342	-0.585488	0.175646	0.681676	-0.0898188	3.93089	2.6523	1.59889	1.46282	1.71915	-0.119886	3.90465	0.334565	-0.338141	6.65716	6.61489	2.88449	2.99763	3.34415	-0.0473967	0.228619	1.3285	54.0234	59.8087	41.417	74.8964	91.8291	71.4233	73.752	61.8903	66.8697	49.9392	61.51	45.76	83.0332
-7		44.4286	33.2805	57.3924	47.0403	55.7358	61.3062	41.0525	43.6565	3.55577	3.7037	0.332858	4.53877	1.61946	0.747627	0.730466	1.51669	0.0641249	-2.19263	0.116236	2.00243	1.63133	1.97785	0.545886	0.400084	1.78574	0.381961	1.60089	-0.13737	5.00343	1.93513	2.51899	3.75079	0.230013	1.61846	2.28201	39.9535	39.9905	50.3778	67.9573	86.496	93.9842	68.8841	66.7122	55.6144	41.6548	54.0709	58.0493	93.9122
-6.52		50.9959	44.5818	81.7753	73.11	53.8362	105.541	80.7179	52.8222	3.30744	2.00243	0.322291	2.83544	0.831487	0.526899	1.92514	0.610581	0.119886	-0.0898188	1.17821	3.91504	0.299051	1.31566	1.50237	0.56179	-0.231407	4.46644	2.00243	1.57975	5.8435	1.9019	3.41377	3.99921	1.05388	1.3745	5.56353	41.5068	35.9856	53.8279	68.9415	79.9478	84.3837	58.3634	71.4853	68.5635	37.8877	45.2105	46.6159	80.2927
-6		66.6085	59.2857	125.039	85.2785	63.6274	130.919	84.9028	61.1292	2.62588	0.713267	3.69842	1.69304	1.62421	1.88212	0.204921	1.62124	1.44281	3.71427	-1.15179	0.322291	2.01661	0.678797	1.37975	3.35262	0.271834	1.89587	1.79109	1.15708	5.63745	1.50237	1.48339	2.88291	0.11431	1.4442	3.07939	39.2984	47.4719	34.9289	89.6163	76.6179	68.7563	64.9948	69.7944	74.5424	42.7696	62.9207	61.4096	72.0182
-5.52		80.858	55.7669	103.016	100.812	83.4051	123.651	112.099	92.8445	2.83722	6.01786	2.63116	1.87342	1.7856	1.1875	1.76622	1.21559	1.5613	0.327574	-0.935172	0.750251	0.427215	0.881329	0.496835	0.716526	1.51251	-0.273228	5.41026	-0.132086	6.02314	0.552215	1.94146	2.78797	-0.376385	1.2825	1.18631	51.7409	53.0459	38.4794	82.0593	71.7888	72.1614	66.3707	57.3611	71.5913	41.4487	63.2007	51.9205	65.0949
-5	88.2707	91.7842	62.2338	109.946	99.4217	99.3623	120.381	87.0496	73.4857	0.501928	1.79638	-0.517779	1.91377	0.679589	0.778481	1.21977	2.34056	1.34105	-0.734401	3.10667	-0.729117	0.947785	0.469146	0.530063	0.388931	2.07291	0.227225	-0.110953	1.15708	4.71813	1.44541	1.01741	2.79272	-0.160312	2.34614	1.7007	55.3918	60.7016	64.3631	72.9929	76.0657	78.125	78.4331	89.1629	77.0433	46.8484	39.1874	47.139	70.3434
Fig_S10f
Log[Drug]	serotonin												O4RE6									O4SE6									O8LE6									O4RE6+10μM serotonin									O4SE6+10μM serotonin
-12	-0.154553	-0.329992	-0.509607	-0.81882	0.478728	-0.478728	6.65813	-0.304097	1.90461	0.0407966	0.0382468	-0.0764935	-0.171261	0.338346	-0.167084	0.215536	0.390997	-0.60545	0.755442	-0.400128	0.12484	0.167084	-0.998329	-0.668338	-0.256694	-0.0639026	2.42397	-0.777849	0.755442	0.345711	1.67502	0.651629	2.61905	0.85023	0.764665	1.50334	5.10563	0.345711	1.41805	67.8299	53.8331	52.9623	59.2894	56.5557	38.2682	56.2176	73.3522	54.341	59.6439
-11.52	-0.827068	-0.513784	3.16207	-0.43757	0.646608	-0.137553	0.476953	1.38284	1.63572	2.48349	-0.0866927	-0.321273	1.8254	-0.179616	0.154553	0.207954	-0.00758167	-0.449484	-0.803457	0.736236	-0.40653	1.3325	-0.175439	-0.668338	-0.271857	3.03158	-0.464648	-0.412932	1.76697	1.50448	-0.680869	0.647452	4.27318	0.985616	1.09609	2.21493	1.10435	0.729834	2.25032	49.1205	52.1987	37.6072	37.3688	42.5288	55.3937	63.6962	51.6331	71.9728	59.4251
-11	-0.831245	0.334169	1.15706	1.24773	-0.532883	0.300017	-1.04033	0.102433	0.483355	0.849078	0.124939	-0.35442	-0.513784	-0.676692	1.16541	0.725674	0.324929	3.76159	0.979513	5.22407	0.46735	-0.18797	0.835422	-0.171261	-0.496058	-0.233949	0.432155	2.11268	0.345711	0.483355	0.167084	-0.355054	1.57895	-0.106143	2.32541	1.00186	0.352113	1.62932	2.15109	46.9262	49.6697	46.0803	28.5883	39.5102	29.0813	43.0404	54.9963	42.3264	50.3574
-10.52	0.00835422	-0.668338	-1.00668	3.15072	-0.0606533	-0.5318	1.14277	1.12356	-0.291293	-1.48652	-0.198883	2.08827	0	0.501253	0.154553	0.557794	-0.141885	1.09609	1.89821	-0.441741	0.0608195	0.831245	-0.847953	-0.501253	0.46898	0.126722	-0.358504	11.6165	0.685019	0.358515	-0.175439	1.83375	0.772765	-0.133221	0.193874	1.54016	-0.0288092	0.733035	2.24712	42.258	49.466	43.6671	39.2798	40.9315	27.532	46.3984	46.99	52.7525	51.668
-10	-0.501253	-0.50543	-0.497076	1.76111	0.980201	0.859977	0.492958	1.8886	0.483355	-1.70581	4.31424	0.83123	-0.167084	-0.338346	-0.50543	-0.138636	-0.317347	2.58318	0.604994	2.66645	1.37644	0.66416	0.668338	-0.509607	-0.189542	-0.320596	1.29538	0.9379	4.83355	0.848271	-0.334169	-0.183793	2.28906	-0.31843	0.670436	4.57608	1.2484	0.480154	0.742638	41.4782	44.3235	42.0912	30.2913	31.8918	27.1095	48.0456	44.0297	57.1509	52.0557
-9.52	1.00668	0.998329	-0.672515	-0.311931	0.342258	-0.0931462	-0.540973	1.50448	0.611396	0.0509957	-0.609399	0.456411	-0.338346	-0.334169	-0.998329	-0.220951	-0.0324929	2.19435	-0.412932	-0.665813	0.0832266	-0.835422	-0.672515	0.668338	0.238281	1.85209	0.75925	0.227273	0.723431	0.985915	-0.0125313	-0.342523	0.931495	0.634694	0.0129971	3.64028	2.01665	0.985915	1.49168	48.2735	43.4787	53.7789	36.8438	26.4181	40.2721	44.6518	46.7783	66.8324	41.1392
-9	-0.835422	-0.342523	-0.171261	0.0920631	-0.695347	-0.562126	2.8009	1.75096	1.37324	-1.28764	1.34629	1.66501	0.651629	0.325815	-0.668338	-0.151633	5.36999	-0.16788	2.15749	-0.182458	6.2516	-0.66416	-0.162907	-0.517962	0.556711	0.717009	0.284854	0.841869	0.992318	2.01665	1.83375	-0.0167084	1.132	2.02214	1.48817	1.32246	0.0832266	1.2452	1.07554	52.3893	58.6409	46.65	43.9469	40.685	31.8022	47.941	44.6442	47.9512	39.0564
-8.52	-0.497076	0.66416	-0.0125313	-0.39208	-0.602201	-0.65094	0.867478	0.352113	0.102433	-1.1831	1.1423	0.953619	2.99916	0.818713	-0.342523	-0.25886	-0.676934	0.477645	-0.419334	2.02945	0.451344	-0.66416	-0.334169	0.668338	-0.450568	1.03327	-0.0963955	2.01344	-0.163252	1.2452	0.321637	0.659983	1.4411	-0.0303267	2.27667	2.09904	1.37324	1.879	1.72535	44.1816	39.755	39.7886	41.13	32.9417	32.9641	45.7533	54.9657	55.6006	47.7266
-8	-0.835422	0.835422	-1.00668	1.0441	-0.616281	0.478728	1.64853	0.476953	0.74904	-0.362069	-0.283026	1.1729	-0.680869	-0.342523	1.00668	-0.269691	0.173295	-0.48631	-0.0288092	0.224072	0.857875	-0.839599	-0.66416	-0.839599	1.25206	0.203622	-0.280522	2.78489	0.0896287	0.733035	-0.843776	-0.513784	1.78363	2.37523	0.0552378	1.59757	1.37644	1.2388	1.59731	40.7125	39.2265	38.4325	41.8022	36.5973	29.443	44.8737	47.018	46.6254	46.3435
-7.52	0.338346	-0.183793	-0.501253	-0.220951	0.21012	-0.445152	0.364917	1.258	-0.0352113	-0.775135	-1.29529	-0.0560953	0.00417711	-0.497076	-0.672515	0.778745	0.166797	-0.667187	2.02305	0.861076	1.63892	-0.167084	0	0.480368	0.467897	-0.0162464	1.5055	0.723431	1.63572	1.50448	2.1721	0.15873	0.292398	0.756	0.459232	1.56074	0.480154	0.736236	0.739437	39.7073	42.375	50.8535	32.8841	28.5179	30.8835	44.6722	44.1878	66.9981	41.1869
-7	0.822891	2.33083	0.154553	-0.190625	1.63114	0.376917	-0.144046	0.483355	0.355314	0.754736	-0.59665	2.25656	-0.517962	-0.835422	0.00417711	-0.490642	-0.0606533	2.94169	1.37964	0.483355	-0.412932	-0.167084	-0.676692	2.50627	0.238281	0.595702	0.851313	0.87388	0.355314	0.483355	-1.1863	-0.843776	0.584795	0.632528	0.50039	0.9867	0.0992318	0.995519	0.755442	42.3555	35.414	46.0879	29.1997	36.4437	29.0109	48.9151	51.6382	72.2532	58.2748
-6.52	0.981621	-0.0250627	0.643275	3.0175	1.98965	1.38636	0.87388	1.49808	0.848271	0.624697	0.581351	7.53461	4.00167	-0.522139	-0.167084	1.11342	0.507972	0.152716	0.224072	0.745839	-0.537772	-0.334169	-1.00251	-0.0167084	0.206871	0.251278	-0.145135	0.483355	0.105634	0.739437	-0.338346	0.827068	1.77527	1.02461	1.58457	1.26181	1.12356	0.611396	0.528169	37.9646	53.5374	34.8757	23.0122	19.6671	52.0903	50.0319	43.9251	54.1804	47.719
-6	4.59064	0.923141	0.764411	13.0221	15.6875	6.09241	2.46479	2.83931	5.80986	5.2704	6.79518	9.55149	1.30326	0.822891	-0.00835422	0.555628	0.635777	0.237198	0.585787	0.861076	0.733035	0.329992	-0.350877	1.99666	0.380166	0.336843	0.33251	1.99104	-0.166453	1.12356	0.492899	0.304929	1.44528	0.59137	0.585954	1.1979	1.12036	0.355314	0.0224072	43.9033	37.8628	41.3656	21.0435	29.9872	23.5723	49.5959	43.5223	36.875	45.8431
-5.52	21.1738	13.5756	14.6032	41.958	31.9935	29.7992	18.8156	12.4936	11.178	37.2804	26.8288	30.5413	1.59148	0.814536	-0.0125313	3.78325	0.982367	3.4724	2.34315	2.12548	1.59091	0.806182	1.31579	0.472013	0.478728	0.302184	1.61598	9.27657	1.72215	0.966709	-0.572264	3.50042	0.948204	0.719175	0.538298	1.34195	0.861076	0.995519	0.755442	40.1016	39.7008	26.9225	30.3329	22.7657	18.9533	53.9483	41.1153	28.9681	42.9599
-5	80.9774	36.5706	51.4327	83.9539	51.1849	59.2171	50.5698	42.4616	30.6594	96.0402	61.6359	62.1714	1.72932	1.77945	0.246449	8.04631	5.36132	6.32852	4.3854	3.47951	2.1991	4.94152	3.07435	3.03676	5.04722	7.62391	5.02123	7.67606	3.45711	6.03393	12.8488	0.0918964	1.43275	0.340092	2.39906	1.58348	0.957106	0.726633	0.400128	29.8003	34.4522	48.8194	20.2689	22.2919	27.6921	44.3943	34.7918	47.76	42.7974
Fig_S10g
Log[Drug]	serotonin												O4RE6									O4SE6									O8LE6									O4RE6+10μM serotonin									O4SE6+10μM serotonin
-12	27.8009	18.1882	2.44151	25.1178	36.1309	7.91764	30.4435	-6.61638	17.9883	4.25459	0.0880384	-4.34083	-2.55343	8.38985	5.43433	10.274	10.0549	1.61325	2.41999	0.125222	-2.5423	2.56752	-7.30215	4.73463	18.6257	12.38	36.6159	18.9202	-0.541658	1.31046	10.0048	2.59737	4.70727	-0.379358	17.2921	9.24735	-9.80227	1.11535	19.3541	139.828	157.099	75.9487	80.5119	86.1436	84.8609	159.556	132.75	135.103	108.704
-11.52	21.6155	0.712142	-12.0608	20.4384	18.8721	-0.983594	23.865	-4.73223	10.0527	10.2673	-4.33724	2.00692	-1.63154	-2.51281	-9.3706	4.83975	6.76587	9.12611	-22.9448	-13.1075	-5.3496	-9.9476	-4.98417	-8.874	-7.243	10.0217	14.7168	-21.4945	-11.4709	-8.22971	-12.9156	0.116894	-3.43635	13.9717	-1.66409	8.74675	-9.34506	-9.17616	35.4524	83.3857	105.335	83.6169	48.8649	60.5565	60.0989	84.9471	66.8191	151.501	122.165
-11	7.97284	3.65025	5.64822	-0.19359	0.653122	0.899509	27.444	32.0015	10.1517	11.7127	-1.72394	-0.191349	-6.10171	1.94658	-4.19326	7.51872	7.07288	6.15577	9.86342	-6.48534	14.517	-4.41047	-4.67411	2.4299	-4.43497	-1.82053	-1.43921	-6.28149	-6.23781	-10.7545	-4.50747	1.45745	4.17088	-5.06072	6.89298	7.5285	-16.5177	6.45039	-6.84062	40.6613	51.8669	71.0503	38.2976	84.6203	55.6738	72.3929	73.6044	136.486	37.235
-10.52	-2.61312	-5.41526	-4.82333	18.6922	-6.03649	3.51982	5.65538	-15.149	-15.6819	10.3391	-3.55568	0.815703	-4.71058	-9.67236	-0.424467	5.46745	12.0515	-5.18978	-22.007	-11.0399	-21.0839	-6.12077	-0.898675	-0.567061	-2.83932	2.16078	0.678543	-9.45572	-4.93899	-9.34506	-7.93636	1.66553	-2.28234	-4.25702	-3.39467	22.3078	-12.6591	0.401875	-22.3128	33.8328	42.5783	111.901	49.0878	70.6819	57.0074	53.3912	68.3771	102.665	65.8641
-10	13.3168	7.39749	-7.7805	-4.61292	22.4428	-0.275719	-9.97408	-10.1372	-5.30301	3.31761	3.57813	-7.85159	4.7653	-6.92162	-6.74006	0.0156436	-8.29308	-7.39357	-5.82719	22.4235	-13.92	-5.41609	-3.99927	8.58052	-6.08929	12.3409	-9.7675	-12.7406	-13.5007	-15.0762	-9.91942	-9.56127	-2.18451	-3.17957	4.52297	3.33601	-4.53712	-5.52142	9.22857	64.0735	28.1514	31.1917	59.8956	59.2268	59.4654	91.5053	80.2935	88.4621	42.6437
-9.52	7.86672	0.135133	-9.62014	29.2497	12.5325	5.92894	12.1786	-19.689	-3.03736	1.53618	-2.91874	-4.09469	5.81403	-6.89426	-1.13329	-0.428245	-3.46898	10.7257	-14.7529	-4.73514	6.22907	-5.30749	-4.4569	-8.21658	-4.56208	-1.4705	8.89732	-2.65587	-20.9208	-10.1255	-5.94502	-11.5319	-12.7953	2.87647	-13.522	1.94959	-18.5736	-13.0144	-1.1037	70.3437	50.7699	55.2081	75.854	48.5598	49.0017	60.3483	52.8	59.7804	65.526
-9	10.8032	3.26889	3.73978	1.92417	0.0567082	-7.51677	1.63371	12.5106	-9.08879	1.6368	-4.3076	0.169788	-7.33282	-6.07352	-4.49172	7.73578	5.89179	-7.03573	12.8804	16.0838	-14.0161	-4.76613	4.75038	-7.57656	4.41542	0.0919064	14.1047	1.58129	-6.01357	1.45316	-1.45247	1.29993	-4.9137	-7.25865	9.34707	17.1865	-8.87038	-3.57902	-2.92379	70.6556	97.6053	82.6594	35.5717	42.3591	61.4306	74.7576	71.5513	60.6046	94.2881
-8.52	25.8336	-1.54781	7.76558	9.13002	-0.672676	-11.3553	-6.41545	-5.73109	-10.9031	6.57953	3.87279	4.67772	7.31707	3.66185	-0.25783	4.90233	-3.43573	-0.813469	0.32616	-17.2923	-3.27616	-4.81836	-1.57848	1.59838	2.98402	0.746984	-7.73773	-15.1053	-13.4017	-9.67996	-5.7618	-0.121868	-4.51161	-8.91101	-6.37087	-0.55926	-25.6851	-3.77996	3.13638	74.9738	49.036	58.7194	31.87	45.4252	57.8228	67.6374	54.2008	73.6597	59.1381
-8	25.2624	4.58954	-1.55527	14.1106	-5.36968	28.4167	25.2978	-9.23149	-18.2999	2.41836	-0.98639	-1.20289	-8.83835	5.04469	-3.83512	-6.3435	-10.7922	-4.26094	1.20854	10.8594	-1.1998	-6.94401	-3.71657	-3.14619	13.9874	-6.03453	-6.80694	15.6877	-18.2271	-10.0032	-9.56045	-9.99569	-13.6799	-0.0293318	10.0608	0.856489	-12.8571	-10.6672	-19.6482	110.636	61.8141	78.6029	52.459	34.8266	52.8559	68.8721	58.0943	94.5106	96.7221
-7.52	23.4427	0.861369	5.07702	-2.72395	-7.25669	-3.28125	59.795	16.4885	1.54635	10.1433	-6.52203	-3.42631	3.53667	-8.58799	-8.23565	1.01684	-6.53709	8.34588	-24.6047	-9.73529	-3.96051	-9.02986	-3.91139	11.866	-9.09678	-3.819	15.0981	-7.14639	2.05597	-13.2444	-12.2498	2.12814	-4.87805	-6.54686	-6.81867	0.168169	-23.0263	2.84807	-1.56964	76.2628	66.8215	77.2006	60.4372	67.3439	34.9088	76.3505	70.9543	70.6689	67.1683
-7	9.22054	2.67447	-2.87924	19.8303	7.30558	18.5318	27.843	1.77932	-2.59763	0.88308	12.258	2.43363	-0.995672	0.7395	-0.373066	-4.07517	-6.45887	6.25746	-6.23489	-15.3353	-2.56268	-3.19013	-7.08246	4.54478	9.19455	-2.73764	-3.21086	7.12892	-1.46772	1.44442	0.372237	-7.98611	-7.1836	6.84605	0.377403	3.43769	-6.82606	0.815399	-6.02522	58.8306	80.5025	59.9232	49.1562	52.3025	40.4134	68.2664	71.3125	64.1865	88.537
-6.52	25.7921	-3.73895	1.30988	14.3511	2.239	1.69342	17.0156	20.0297	-8.96939	9.29884	14.9189	7.88393	-0.22384	-0.22384	-3.31532	10.3522	-3.54524	-10.096	7.47255	-12.4203	-8.29086	-6.59001	-8.62695	-4.43617	-5.08027	-1.43726	2.97816	-15.577	-12.895	19.3366	6.13072	-4.39058	-3.49522	-1.03444	0.756761	-8.23051	-11.5816	-10.2973	-6.31352	35.861	91.6798	73.6413	57.2362	52.1794	51.2916	77.6115	39.9924	56.0005	98.879
-6	39.5666	20.5999	11.7798	38.5068	25.0807	17.427	89.7464	30.9648	15.5275	41.7985	19.2112	12.4718	-9.87133	-6.91416	-0.532241	-1.14394	-6.74241	4.52492	2.15207	-15.4081	-15.0587	-3.35677	-5.45423	-2.76732	1.90657	-7.04159	4.85148	-14.8461	-1.19398	2.01229	-6.74338	-7.50361	2.01953	15.3562	-4.9473	4.66376	-9.35962	-21.8323	14.3802	39.7431	61.6265	63.8598	32.9083	60.0677	53.8415	79.3471	66.3793	41.0874	82.2756
-5.52	55.8389	37.2892	20.9124	44.6841	30.3095	39.3262	77.7687	41.0728	35.6708	43.3922	30.9204	55.7795	-6.6812	-1.32812	6.40679	12.2568	4.78695	-1.80684	18.6115	-17.6214	-3.30819	-10.266	-5.94502	-4.32259	0.418467	-4.21596	9.21019	-5.16614	12.9153	23.0642	-0.19814	-4.84572	-2.48794	-5.20347	5.39706	7.86093	-9.31594	-1.83756	4.28085	67.3471	45.1104	53.7752	46.3756	43.7885	82.794	87.1313	63.0537	85.0491	82.6202
-5	105.18	62.1222	47.0677	76.4485	63.3235	45.5875	79.7606	57.1944	109.039	79.8751	38.7387	38.8842	12.2556	-0.251198	2.75074	3.95588	13.0233	13.125	-4.9652	18.8241	-1.13282	-8.27793	-2.40918	-4.05067	17.7458	-4.27658	10.0784	-4.76135	-3.06357	3.83238	-9.36396	21.0675	-4.68654	2.01021	2.46974	-5.65126	-2.69955	-0.792102	7.74338	58.7848	41.9502	94.3688	59.4087	37.5584	50.1007	72.7919	94.1379	46.6438	47.915
Fig_S10h
Log[Drug]	serotonin									O4RE6									O4SE6									O8LE6									O4RE6+10μM serotonin												O4SE6+10μM serotonin
-12	14.8397	-1.03174	-13.808		8.96216	3.85523	6.22173	-0.303571	-4.70982	-3.66925	13.7874	-0.577974	18.9662	35.9393	-1.19684	0.574788	17.3951	3.03481	-3.8669	-1.21441	2.90861	15.2183	14.2098	-8.42093	-4.74977	-12.1063	12.6538	-12.1722	14.0008	14.8784	-0.445819	35.3313	0.755811	-1.94638	1.62371	4.78457	30.3396	72.5145	51.0851	104.177	70.2382	84.2501	71.3876	38.4572	65.2634	77.5025	76.0309	87.2328	3.13871
-11.52	-9.41614	4.20603	8.81527	-3.0613	-4.08411	8.81196	2.92411	7.92708	-1.67262	17.0328	12.1627	-8.17967	-20.709	-16.6678	9.0957	-0.323612	13.7874	20.984	-4.74052	3.94035	12.3959	19.2666	-9.55103	-8.70703	10.8288	-0.455315	-7.72248	-1.46345	-9.29442	1.47761	-12.2619	9.95401	2.55111	-7.04045	5.17498	36.3697	31.1737	41.7006	27.9322	64.7665	63.3002	48.1296	97.6341	46.6228	46.1336	54.8626	51.6415	83.018	7.12337
-11	29.0865	1.86188	-7.01664	5.09978	20.1702	-18.3463	23.1562	16.2753	2.49702	9.61691	2.87303	5.02743	13.6018	-3.47135	16.985	36.4073	2.62559	1.37441	-11.3698	19.5825	1.39064	36.9549	6.36342	-10.581	12.6585	-12.9389	3.33114	1.4025	-0.214294	5.15393	-8.14198	-6.80445	-0.19548	31.1204	-1.47131	22.3857	33.589	27.3353	20.0379	121.093	32.5799	25.5132	68.4055	38.1373	50.5644	40.8172	64.2866	73.7724	13.6577
-10.52	-7.49101	8.34882	-14.563	-13.4182	-6.60182	-12.1379	3.41667	10.9077	6.35417	10.0241	-11.69	6.11452	-3.24247	-2.04799	6.48501	2.33866	5.81468	3.93791	-0.874452	-6.64589	-1.62158	20.5398	42.3766	10.7909	-7.06867	-20.3001	10.2879	-13.3423	-0.965371	-3.11187	-8.78571	-16.5391	2.98741	-9.46284	-12.1439	-6.18909	31.7864	15.7133	6.28928	51.2481	35.82	64.1943	31.5193	60.7714	42.8034	66.0394	70.9138	95.1349	27.3076
-10	3.46681	11.9303	-16.5277	-15.8143	26.0782	5.9867	-1.31994	21.2827	-2.19792	15.7757	1.35111	2.22078	21.6342	13.8951	-8.93591	0.193791	1.6143	8.82973	15.0958	7.48622	10.8542	5.52657	29.223	0.998999	-10.921	11.0828	-0.84572	-1.333	2.70305	7.16998	-4.81604	0.419641	1.31371	-8.81844	0.466604	0.847601	24.7025	24.9318	51.9904	73.3639	72.0335	26.6719	21.2041	49.6849	40.6256	78.8694	47.1891	68.6143	42.1591
-9.52	-18.3856	11.0725	-0.830138	-0.629426	19.1689	-9.83478	1.3631	4.13839	-4.94643	-10.7926	-6.0806	-1.58995	6.34912	24.5524	-6.94035	-0.130762	12.3434	15.3584	-5.14769	-10.9982	-7.97016	11.3845	16.9421	5.65532	-4.27469	-6.8476	18.2512	-1.03653	14.0522	17.4795	-2.69172	-12.4407	23.1362	9.37065	2.32926	6.71778	39.9494	26.6909	40.4752	86.0954	40.6051	36.9072	53.1703	34.9153	68.4055	47.1347	68.1405	62.64	41.4002
-9	21.6587	-10.519	17.1443	3.46899	-2.64645	17.2305	22.0208	9.87054	-3.36756	17.8788	11.459	-7.10049	19.8102	1.92168	-5.94614	-1.18438	8.60395	6.93415	1.55667	9.93315	-1.22627	2.42236	13.6662	4.67542	-4.94732	1.15334	3.82502	0.030794	8.97257	13.6016	44.0074	17.0565	4.20335	3.30292	19.5541	6.00282	17.5001	8.5939	28.2247	37.036	47.164	49.3527	27.9163	61.6745	52.7563	66.9803	79.2855	39.41	10.5625
-8.52	12.7881	-3.85026	7.62146	-15.471	-6.65904	-3.79086	12.564	15.564	7.72024	-5.57857	-1.04443	8.07127	25.4179	-14.3504	-12.3048	9.42709	1.45437	-6.52305	-10.0653	-1.2658	52.2148	23.8014	-4.09363	-12.033	16.826	7.508	15.8147	7.51785	4.90094	11.9176	-3.22817	-4.95193	13.9523	-4.74506	-3.05644	-1.78175	23.5838	18.6544	25.4101	72.3339	44.2386	51.5271	30.3857	55.8843	39.285	53.1039	89.5975	54.9949	35.4904
-8	11.8117	29.1299	15.6343	0.0357628	-18.7755	4.44889	0.151786	-2.00446	0.139881	2.16543	-8.08084	-1.81132	5.96288	-1.68321	-1.14677	3.04892	7.49859	13.7356	0.382615	12.2654	8.14638	2.17917	0.233674	9.5034	-12.0593	26.3744	-3.5174	-15.7339	-5.52322	-0.664941	-3.37837	-2.30549	14.9823	0.979304	5.57479	-12.666	17.4289	49.326	35.6406	86.1741	92.7616	90.5372	63.9793	29.1063	66.4064	60.3564	50.4035	62.1336	36.3363
-7.52	-5.30498	-8.99711	-2.862	15.7285	-12.0664	-2.95401	4.12946	-0.738095	8.91071	25.9192	27.8404	-0.550302	-21.2455	4.04599	14.5317	-8.74788	-4.94732	16.7319	4.71514	-8.82796	-5.60624	8.39475	8.21594	0.512624	3.50988	4.44591	-3.1317	-7.37325	-10.6424	-0.178717	-16.3102	0.312352	18.2868	-0.84572	-9.75447	-4.87206	32.3517	35.7513	19.0734	48.2798	71.776	32.0435	71.19	39.8213	38.5372	47.8227	66.2319	61.2011	5.38008
-7	2.6011	-1.07523	3.04779	4.33445	32.5585	-0.436306	18.2842	-0.330357	3.80506	-9.44859	43.8621	11.6211	7.47207	-0.367141	7.01431	9.02728	5.06209	-2.31797	-2.80749	4.39495	8.66423	27.4134	13.2513	15.6474	13.1242	-2.41675	-10.8222	-2.36079	6.8735	-0.127327	6.32051	-4.88041	10.7837	-7.11101	-1.39605	-6.82879	35.1386	125.126	43.4795	10.5858	70.6244	34.1893	52.8598	40.0517	42.1966	63.8596	59.372	53.0629	34.8065
-6.52	12.0291	19.5952	32.8379	5.88656	36.0632	22.4519	16.3006	38.3274	5.3869	15.4121	16.5861	2.69909	7.51499	4.4966	-2.892	-0.676388	9.17309	-12.699	-7.99387	-6.75657	-6.468	-12.784	2.52965	4.48945	19.3754	-8.05644	-5.17309	12.3564	15.8113	6.52564	0.870252	-10.8027	-7.6413	9.00847	1.31797	15.5513	28.9402	18.2156	10.3095	38.4736	56.1977	40.9055	18.0433	33.2408	42.9304	66.3098	52.446	52.2986	42.7244
-6	40.1431	24.8448	6.01652	55.9974	23.2887	15.614	46.2708	45.9003	39.0283	-2.99328	5.83781	-0.653081	15.9908	18.6229	10.9911	0.847601	26.0546	4.53998	10.8779	21.5116	4.77049	27.2418	9.33889	6.19891	14.239	34.2625	-9.03951	9.81061	-3.54671	0.730482	-0.946499	-4.28675	8.45197	22.2023	31.5108	2.67733	52.2078	15.1678	33.2609	74.5798	53.8874	93.8488	24.7084	28.2314	38.0245	54.1603	73.6954	77.9193	43.013
-5.52	33.5692	35.7592	14.4523	55.0747	24.662	63.4146	63.0476	64	65.131	26.3778	12.1745	8.25707	35.2383	37.2053	2.70846	22.1458	16.7507	20.8993	18.2583	12.1073	-9.02957	-20.988	-7.84157	13.5446	12.7009	2.59737	6.71778	6.99209	13.2339	16.6691	22.5783	3.94585	40.0234	22.9784	4.5682	13.1101	19.5557	45.6615	63.7269	90.8447	59.445	57.8571	54.8965	64.5014	59.1016	48.0019	61.7318	59.3862	38.1429
-5	100.692	66.8261	110.646	96.3236	78.8999	117.796	78.5625	72.7857		39.0394	23.3063	24.2471	13.1584	16.7919	13.4516	11.238	33.1242	15.9699	12.6291	8.88955		5.79837	30.1672	30.6678	40.9746	11.0452		40.2806	14.1392	46.1628	65.322	33.0711	46.6753	14.9163	21.8072	48.8391	52.8086	56.5166	69.2533	104.07	47.8936	80.6666	77.8034	28.1656	33.3161	31.8043	58.9551	60.4996	30.7349
Fig_S10i
Log[Drug]	serotonin									O4RE6									O4SE6									O8LE6									O4RE6+10μM serotonin									O4SE6+10μM serotonin
-12		5.02375	5.16015			-7.06208	21.8387	17.0887	8.53256	7.24806	11.8909	-3.03867	-4.84368	11.7663	-11.164	10.085	0.639865	4.27668	-1.95763	0.975253	5.64995	9.24521	10.4038	-4.64751	6.65197	-2.74262	7.28195	0.006644	4.66991	9.10712	-5.57165	16.9525	16.8299	10.0103			111.681	81.6287	82.1297		98.2621	68.2682		107.687	83.0992	87.9897	120.15	85.0252	89.2169
-11.52	-4.3954	-4.98697	-4.55632	52.5363	8.29017	-6.89953	-8.35591	-5.16392	-18.2115	7.93168	1.92222	1.39011	-3.95939	2.23678	14.8084	-5.28668	-16.0867	8.33271	-11.574	-4.30009	8.5185	5.04291	17.6989	-6.27969	-5.54412	6.73441	-5.21202	-3.19139	4.89839	-1.90352	3.74636	-19.0245	25.7908	4.09235	-0.42178	-4.00726	56.7108	91.528	81.4104	75.3364	75.9939	65.4299	82.8192	60.457	70.4178	68.0345	78.3713	84.4487	75.2429
-11	-16.6513	-6.8751	-2.43065	20.3066	-9.79592	6.34265	10.7182	-2.60254	3.35704	7.88238	2.35992	5.579	-8.10345	-1.83065	-9.01686	-8.12707	-1.8482	-12.9803	-1.57223	-7.38689	4.82444	-17.5471	-8.25364	2.62605	-10.6703	-5.6779	-4.66059	7.88238	0.23632	-1.06718	25.1318	-13.049	16.5755	-0.009566	-4.72125	-0.669887	56.2127	55.4188	74.1586	84.4628	81.7257	74.6406	79.6234	65.3172	78.5307	62.4207	76.6726	66.4132	92.4567
-10.52	-1.03755	-22.0751	-13.8927	22.1779	3.45015	-2.90028	-1.00823	-5.64034	8.73578	0.134709	0.511691	-4.0638	-13.472	-7.0659	-13.7571	-9.42749	-7.36798	-17.0465	-5.08231	-6.29623	10.3259	-3.56552	-12.7533	-11.9533	-23.7764	-18.6704	-6.07378	-2.53904	-0.1593	-2.3767	3.27126	18.4943	13.9946	-15.8028	-0.48089	0.806306	51.2388	51.0466	70.6026	69.8299	77.6307	82.1778	62.0094	65.2169	65.6758	95.6203	78.194	76.6437	75.3502
-10	-0.824521	7.16935	4.50115	15.8236	-1.75774	5.79277	-9.01759	1.65981	1.1628	-3.51967	-2.38031	3.18303	-31.9257	29.8123	-9.33717	-10.0295	-4.28259	-12.1769	5.7233	-7.33819	-6.56859	-5.35249	52.7977	2.24751	-7.08876	-2.87251	1.26208	-3.61286	-12.5516	-2.75368	-9.41379	12.128	-8.95709	-0.952214	-0.493335	-0.693997	61.694	38.8517	52.5868	159.712	74.8398	94.6529	65.9099	27.6712	56.2952	76.6017	58.5373	75.1185	82.5134
-9.52	-5.0682	-13.6215	3.95096	-3.37393	10.856	-15.4751	-6.96931	2.05576	-4.27283	-0.253696	-8.59359	-3.45594	-0.452874	-8.79157	-9.32184	-17.3288	-4.52448	-7.74441	-5.18873	-0.195375	-0.387173	-6.06513	-25.1931	34.39	6.44508	-12.4444	-9.8607	-10.3937	-8.47094	-10.4989	-13.1226	-2.40996	14.1096	-3.55694	-14.7412	4.35212	57.8927	59.3675	56.4785	67.1847	82.5057	90.2452	62.3283	57.4152	55.2717	58.584	75.7985	72.5718	94.7111
-9	-13.5816	-3.10958	-9.21992	15.9426	-4.47213	-7.47041	-3.2021	8.20247	2.05314	-3.28037	6.17303	0.405271	-14.2337	-0.656705	5.48736	-22.7397	-14.6836	-5.27735	0.81472	-7.10611	-2.94247	-13.4536	-20.6306	-0.491188	-5.66701	-8.76406	-8.80061	-6.93415	-4.90615	-5.09193	6.71188	-12.3487	-21.6299	-11.4294	-8.87994	-18.9636	67.4067	43.7425	49.4515	66.3218	67.8789	88.8659	49.937	41.5745	53.5248	75.5075	61.0168	77.1334	78.3678
-8.52	26.6743	-0.790805	-7.94023	18.4011	-5.80833	-1.03831	-3.24064	-4.6991	-0.489147	-6.87703	-0.984211	-10.6793	4.79923	9.18851	-4.89119	2.59049	-7.10043	-6.49066	-8.05728	-8.96697	2.21563	9.15939	-4.38544	8.58314	-6.33044	-6.85154	-26.8276	-0.365528	-0.268126	0.50147	-1.89042	4.38391	-16.4192	-6.60344	-15.7631	-13.1608	39.1017	57.6828	67.3563	65.6352	57.5877	68.1701	37.9579	27.9613	49.8312	41.0653	53.8918	69.4179	54.7356
-8	21.7287	-17.9678	1.66437	16.3198	16.2023	1.76708	-8.70397	-1.0625	5.33308	-0.302998	2.68219	0.810511	-16.5035	-1.47356	1.2682	-16.075	-2.69673	-15.9171	-7.97671	-8.53768	-9.21649	-19.7126	-7.76475	-29.5609	-0.354115	4.20202	-14.1998	-1.83979	-2.54204	-7.78131	-9.76475	-13.6146	3.37088	-15.8386	-5.22524	-7.89374	52.4244	48.1614	67.0177	75.246	59.3548	81.6307	50.7817	39.83	64.268	63.5215	61.347	57.5299	66.164
-7.52	41.4851	-6.09195	11.8176	23.4775	20.4513	6.34343	-1.8765	-0.124251	3.78331	-7.7314	-4.65362	-9.0776	5.70958	2.77624	-4.78238	-16.2446	-11.396	-8.34095	-6.82472	5.64754	-4.71856	-12.9295	12.6751	-7.08889	-18.5156	-18.3717	-21.8227	-5.39135	-6.70327	-4.28927	-2.22605	-16.0912	-6.83448	-20.2096	-16.6933	-23.2017	43.4263	52.8535	27.2845	73.6107	113.87	79.3625	60.3948	30.3078	48.5783	43.5187	69.8461	66.8013	74.5916
-7	29.3778	17.2077	21.8054	52.9182	14.1436	22.9549	34.3028	15.3331	17.5442	-9.40287	-3.35613	-7.03095	6.36092	-8.01916	5.61149	-6.31722	-9.48193	-17.1569	-10.5885	-12.0267	-4.04336	-9.04751	-20.5356	41.9563	-10.9581	-15.0865	-7.03276	-6.41948	2.17354	-0.102182	18.1785	-5.61609	-15.2743	-20.656	-2.32419	-1.48109	60.9021	64.3386	51.3694	95.3502	45.8375	116.067	47.7219	33.2058	46.9558	53.195	65.569	75.4021	86.0613
-6.52	106.224	69.1939	36.3693	81.3314	34.6361	22.755	52.7781	32.1336	42.1707	5.13648	-8.79682	-1.58185	6.94023	-5.77241	9.5977	-9.14672	-14.4969	-14.6019	-5.58856	-4.66986	-2.93285	-14.8207	-0.819157	-17.7203	-10.9861	-19.449	-21.9113	-7.59733	8.80349	0.783455	-14.3502	3.00153	-9.82452	-17.7947	-19.2903	-22.1983	48.1978	49.3759	74.9319	50.1778	59.3287	49.2506	41.1506	47.7888	43.3408	59.8022	54.6241	54.4618	67.0084
-6	72.7019	49.7303	44.0521	69.0964	55.0788	40.5129	63.4469	42.3724	34.8106	5.16895	-3.42107	-7.04538	-2.33487	-9.92261	2.00383	-14.6813	-14.4526	-10.0186	-1.21629	-11.5535	-10.8591	-6.77931	-25.5686	-12.8268	-17.4797	-14.3235	-24.758	-1.81574	2.16031	-7.22215	-5.75249	-5.77241	-11.5609	-18.0972	-4.65825	-12.677	58.3517	65.917	54.2379	56.8077	76.7648	82.7724	36.9647	57.0792	43.7406	66.1101	66.3228	73.8274	77.5264
-5.52	108.092	78.7034	68.0996	111.634	84.2736	51.0795	58.1946	37.3376	47.0996	-0.883803	-2.44825	-2.13921	30.2399	15.7402	-7.74789	-6.02789	-12.2274	-8.89317	0.835763	-7.5865	-1.0251	-19.987	2.64291	-15.095	-5.1218	1.34141	-19.001	-1.47062	-0.734093	-8.82387	-21.5073	-2.7931	-9.58851	-10.4207	-8.09829	5.06455	85.4935	58.653	53.0476	51.3487	65.6812	60.1287	62.0048	40.6474	72.265	47.8218	85.8526	63.2248	49.1402
-5	139.471	60.0123	74.4705	131.719	95.9331	70.8339	71.7238	75.744	69.5187	9.42037	2.82469	12.548	-0.70728	3.03372	-11.2958	0.95797	6.20398	-5.37846	4.24543	0.184012	-3.40904	-6.86513	22.928	-0.101916	-1.23687	-10.297	16.9869	8.8095	15.1743	13.4505	17.6222	9.63602	7.69272	-3.2505	-3.10039	12.0854	60.5532	91.6735	58.1884	87.0513	56.3632	72.1885	56.7969	52.6436	57.0714	63.8507	78.6558	94.5709	84.8245
Fig_S10j
Log[Drug]	serotonin												O4RE6									O4SE6									O8LE6									O4RE6+10μM serotonin
-12	-1.65118	-0.595785	-0.330235	-0.00637552	-1.87759	-2.43864	3.46974	-0.310136	0.776853	2.45994	-1.76153	-0.698405	-1.25021	-0.855539	2.1082	1.03496	1.31754	-2.3525	0.116353	0.68218	-0.79694	0.321134	1.21835	-0.0588336	-2.74742	-2.75763	-0.0374494	-0.90373	-1.7453	2.03698	0.509891	3.16966	1.51987	-0.313213	-0.888571	2.06652	-2.13261	-0.401658	0.707682	69.078	65.6289	56.6225	122.143	75.8043	108.59	108.083	95.0574	64.5394	64.8508
-11.52	-1.97801	2.52953	1.83161	0.027096	2.78132	-0.991393	1.70953	-0.0711044	-0.391074	-2.06418	-1.76929	3.25534	9.04567	4.90035	0.0931532	0.602594	-0.476628	-1.41286	-2.45139	-1.37233	1.5094	2.17194	1.38504	0.686392	-1.40605	-1.13029	-0.0578763	-1.69111	-2.06407	-2.20115	4.22867	1.54929	3.40009	-1.71586	3.60535	0.793245	-1.10137	-0.863883	-0.459037	59.5102	56.5514	51.0357	87.5123	86.0416	113.029	57.2442	51.8664	67.1836	66.0109
-11	4.60627	-2.26058	-1.2903	-0.337902	-1.60344	0.860695	0.885779	0.477307	-0.384266	-2.13014	-1.05731	0.00776006	-0.299071	-0.774643	-0.956046	-0.19746	-1.55926	-1.00092	-0.795346	-1.42812	-1.44246	1.29434	-0.188758	1.488	-1.41627	-3.17979	-0.323426	-0.283711	1.1189	-0.734778	1.07862	0.98056	2.6279	0.0714942	1.41627	-0.347258	-0.680587	0.149825	0.98183	57.4927	65.8005	50.4817	67.5552	98.4578	96.3368	62.963	57.8036	70.561	59.186
-10.52	-2.91424	-2.62826	-0.592381	-0.618425	5.32356	0.894166	0.183056	-0.24584	-1.10893	-1.51127	-1.36577	-1.15431	0.610399	0.607947	-0.267203	-0.609403	-0.878358	-1.42308	0.221549	-0.47657	-0.1562	0.492732	0.610399	0.500086	1.31754	-2.63507	-1.96098	-1.31336	-0.102008	-0.103602	0.0907018	1.58115	0.409384	-1.02135	-0.755796	0.847717	2.19955	0.259802	2.25215	47.7361	43.2623	38.4674	74.6672	82.7256	76.0699	61.3022	56.3851	55.0319	59.5429
-10	-0.837504	-2.24015	-1.55926	-0.274147	-1.13325	-0.79694	0.416036	-0.213313	-1.1997	-0.748846	-1.77317	1.74019	2.1842	2.2749	-0.392224	0.173629	1.57968	-1.96439	-1.62098	-1.4329	0.027096	4.81945	-0.0956046	1.85571	-1.57287	-2.24015	-0.194056	-0.1562	-0.345872	-1.4329	5.79511	1.7454	0.343196	2.25037	-0.377898	5.66507	-1.82659	0.0143449	3.48741	62.045	52.08	75.9738	65.8155	66.922	66.5782	56.46	55.1355	58.5942	56.5611
-9.52	-2.10057	3.08447	-0.102135	-0.342684	-1.80905	-0.400064	2.85023	-0.133888	-0.298033	2.6714	-0.374423	-0.180421	-0.956046	-0.468218	0.0171598	8.24907	-1.72607	-1.83502	-1.50303	-0.663054	0.543513	3.04709	-0.880053	2.56662	4.28965	2.34229	-1.43329	-1.62098	-2.0051	-0.408033	0.269654	3.91489	5.53281	-0.214483	1.98141	-0.783032	-0.664648	0.211986	1.24482	38.7738	50.6827	51.0946	70.0882	67.7527	59.1019	57.512	51.35	58.7663	68.5601
-9	-0.0442583	-1.16093	-1.41286	1.13962	-2.44661	-1.94772	1.94554	-0.5	-0.13767	-0.985527	-1.84301	-0.913747	0.257397	-0.174049	0.0171598	-1.45372	-1.95077	-2.37293	1.63373	-1.57475	-0.473382	0.990366	0.706003	0.884956	0.694515	9.32489	-1.86225	-2.06567	-0.658272	0.224737	0.992817	0.894761	2.72106	-0.595785	-1.16433	0.745583	-1.37711	-0.301243	1.69589	55.4335	44.5836	42.8873	70.7112	83.3452	101.229	60.1562	57.767	50.8033	80.2895
-8.52	1.46733	-1.69543	-2.24015	-2.05929	-1.68154	-0.1562	2.16944	0.870651	-1.81014	-0.593645	-0.677065	-0.234742	0.318682	0.899664	1.29434	0.769414	-1.14391	-0.194056	0.656678	0.734778	-0.545107	0.303974	0.50744	1.87042	1.98141	-1.05539	-1.26987	-1.35799	-1.23844	-0.484539	1.50516	21.1826	1.81894	-1.90311	-1.56266	1.30732	0.211986	0.459037	0.471788	38.4331	68.5534	73.4464	64.5457	57.9069	59.9939	44.2413	56.2289	59.4979	63.7877
-8	-3.45215	-0.316617	0.207674	-1.63213	0.423972	-0.18489	3.60212	0.369138	-1.05068	0.812866	-0.774066	0.708105	-0.990366	0.593239	0.406933	-0.748987	-2.5023	-1.95418	-1.18425	-1.24801	-0.277335	1.30169	-0.387321	2.07389	-2.10057	-1.40605	-2.30824	-1.81224	-0.860695	-0.0446286	-0.389773	1.38994	6.22166	19.6984	-0.0238314	1.44691	1.80268	1.90469	1.71023	59.9368	48.9667	47.0497	99.3668	46.6823	81.3672	71.8266	58.8508	53.8349	57.3876
-7.52	-1.66139	-2.38655	1.69884	4.49793	-1.4313	5.44469	5.24357	1.30182	0.499244	-1.92643	1.23773	3.08074	-0.784448	5.5181	-0.196112	0.480033	-1.14731	-0.874953	-0.247051	-0.470194	-1.36755	-0.281911	1.39485	1.76011	-1.55926	-1.40946	-1.54223	-1.24163	0.663054	0.409627	1.19138	0.568725	8.09207	-1.65458	3.33299	-0.306404	-0.702901	3.77749	0.350653	32.7507	49.9694	44.7062	91.0122	66.5884	76.921	55.5355	53.3663	55.3507	63.1184
-7	0.0817077	0.840908	1.49457	3.16544	2.97896	1.23685	11.4622	7.76172	4.19138	0.882707	2.8945	3.48621	-0.585885	0.387321	1.29189	-1.29371	-0.605999	1.00773	-0.0366592	-1.56041	-1.24641	1.28699	-0.196112	3.15005	1.85204	-1.69203	-1.41967	-0.282117	1.04558	-0.868664	1.17177	1.27718	3.74574	1.42648	1.8214	0.268954	0.227925	-0.251833	2.08161	40.8649	41.8332	55.9385	85.7829	83.6244	70.0677	43.8397	49.0899	59.5681	49.449
-6.52	37.7864	10.8807	16.9203	24.2636	7.26012	7.43385	25.9629	24.0976	19.2564	17.7453	10.6352	8.19462	1.46103	1.95622	0.676587	-2.30484	-1.42988	2.93807	-0.451068	-1.05196	1.63851	3.04464	0.794254	0.975658	-1.71246	-2.09036	-1.29711	-2.01148	-0.345872	-1.81065	2.26509	0.492732	1.72579	1.15412	-1.31073	0.520887	-1.94135	-0.92445	0.186484	35.6605	46.8218	41.637	55.7212	73.0603	89.1635	53.4842	46.8632	56.0153	37.2483
-6	65.3117	35.6041	33.2006	38.6085	22.7128	20.6455	38.0393	43.4213	39.1952	41.5532	32.9512	18.8414	-1.68411	5.40534	2.93433	-0.326831	-0.466415	-1.43669	0.714058	-1.81543	-1.24323	2.52494	0.27946	1.68166	-0.46301	-1.02475	2.25037	-2.25056	-0.664648	-0.851132	1.86306	0.978109	1.96112	0.99411	0.187247	3.07766	-0.605674	-0.366592	1.86962	52.3497	51.5481	48.3416	62.3804	51.3567	93.3613	48.1017	43.9369	55.6694	50.518
-5.52	68.8966	67.3748	41.3918		50.0717	43.7042	56.4145	60.2307	56.8071	66.6667	38.5966	34.7166	-0.708455	0.294168	0.176501	0.714942	-0.0680897	-1.16433	0.296462	-1.31017	0.103602	7.15074	5.78776	-0.504989	-0.469819	0.626426	-0.646853	-1.68473	-0.278929	-1.81862	2.03466	2.98826	2.04937	2.57379	0.302999	2.4274	0.698119	1.37074	1.70704	47.3586	43.8556	53.8941	78.9603	101.052	66.1219	46.9812	49.9458	60.2184	52.3144
-5	103.738	90.3142	57.9444	101.465	78.7631	57.8244	78.5234	70.8275	63.3071	104.594	60.4606	65.0002	1.29189	2.03711	1.76501	2.13461	0.163415	3.05382	1.16513	-0.449474	-0.0494103	0.38487	-0.983012	0.76974	-1.56947	-1.84183	2.31846	-0.919668	-0.347466	-1.46956	8.71473	14.5711	7.13848	19.6711	2.83594	11.1088	7.72075	11.7437	8.28977	60.606	50.0576	56.2253	68.6277	63.8307	68.4574	55.6933	61.7214	60	54.5261
Fig_S10k
Log[Drug]	serotonin												O4RE6									O4SE6									O8LE6									O4RE6+10μM serotonin
-12	0.418195	0.117388	-0.52091	0.175479	-2.71992	0.503688	-1.13522	0.192409	0.952427	-1.79542	-4.48856	6.29662	0.396185	4.79824	3.85913	-0.786404	-1.56956	2.35596	1.33725	0.745587	3.04488	13.3089	0.939105	1.55539	-1.15686	-0.968381	-1.79378	7.22978	11.8669	5.70975	3.34556	-1.37197	3.2135	0.146232	0.763656	6.5187	1.30838	1.85675	5.7338	96.7894	106.762		117.626	91.4158	93.4906			73.5365
-11.52	2.45781	1.78283	14.7762	-1.15361	1.14711	11.8026	-1.53447	1.09673	0.933186	6.16386	3.03452	8.66102	0.330154	0.961115	1.25459	6.57394	5.30985	2.18048	0.740776	1.69801	1.47674	-0.242113	0.968452	5.09171	-0.610925	22.6335	-1.78728	6.46977	2.97273	3.01602	1.54072	0.645635	8.15114	0.913138	1.02038	2.14799	3.18919	10.8759	2.8188	105.099	103.919	89.6923	94.6298	137.978	104.262	115.836	110.577	113.15	49.9282
-11	0.968452	5.94277	0.315481	-1.66705	-2.20323	-1.45907	-0.80812	11.7177	1.08711	-1.39082	0.0316096	-1.22013	2.45048	2.135	3.33089	-1.70604	-2.37221	0.350957	0.331906	2.84766	1.10635	-0.484226	-0.77036	-1.0785	-0.0032496	-1.53381	4.03926	3.00159	2.64563	1.47674	-0.205429	4.48276	7.31475	-0.295714	0.623924	3.2821	2.41474	12.6076	2.44841	114.73	118.136	111.478	89.9715	105.909	85.4455	120.938	147.256	112.442	95.5846
-10.52	0.0880411	5.94277	0.674982	1.18935	0.146232	-0.643421	-0.187599	0.322286	0.649382	-1.15059	1.06208	0.56265	-0.491563	0.975789	-0.799707	1.29009	4.65018	10.4637	6.30622	3.97326	2.05397	-0.469552	0.124725	-0.77036	2.29747	0.513437	0.233971	6.10419	1.84232	5.34898	0.410858	-0.799707	2.08364	3.36659	1.62805	8.20524	2.05397	3.95401	2.28967	86.5791	110.759	119.647	87.6119	64.5037	97.8946	124.396	102.421	107.959	69.8615
-10	0.983125	2.4358	-0.79237	0.942385	-2.60293	-1.54681	-0.384819	0.870653	19.7653	0.904033	-1.74485	1.86496	0.403522	2.4358	3.33089	0.136483	-1.68329	9.28086	2.75146	3.40565	1.47674	-0.205429	-0.77036	0.711665	-0.584928	0.263218	-1.30634	3.40084	3.33349	0.904324	-0.777696	0.374175	7.65957	1.2446	3.08712	3.97426	0.923565	1.86637	3.21805	99.3923	108.072	109.98	111.737	64.8596	108.513	117.625	152.428	135.599	45.7641
-9.52	1.87087	-0.205429	2.15701	-3.11312	1.31284	-0.389952	0.00481024	0.731156	5.47886	1.85232	-0.448856	-0.42989	-0.550257	0.374175	0.374175	-0.24372	18.2855	12.0983	1.86156	3.21324	3.60768	4.80558	0.0880411	-0.484226	4.63068	0.230722	-0.175479	1.9722	24.5707	1.99144	1.28393	1.56273	1.20323	8.94615	0.848146	3.53232	1.68358	3.22286	2.4917	114.646	101.147	85.2956	81.0415	83.4317	84.8759	114.894	126.912	98.35	75.5744
-9	2.75128	0.381511	2.97139	0.0227472	2.72967	0.207975	-1.53928	0.557987	0.533936	-4.01441	-3.74889	5.58857	16.8085	6.2069	-0.212766	11.6986	0.529685	-1.34858	1.8808	2.83323	2.6312	0.667645	2.14967	0.403522	0.16248	2.55094	3.85078	2.82842	4.47833	2.25119	-0.491563	1.84886	4.73221	3.83778	0.194976	8.42947	2.64082	2.44841	3.44413	97.5985	89.1593	119.468	86.8999	68.9687	67.4939	136.465	111.013	106.866	57.5667
-8.52	-0.212766	-0.190756	-0.183419	-1.52731	-2.07975	-0.285965	-0.384819	2.47246	0.139497	3.79315	-1.97244	2.06727	-0.843727	0.366838	0.990462	-1.35508	3.00263	-0.73116	3.00159	2.82361	3.02564	0.381511	3.63169	-0.198092	19.2051	7.82504	6.31723	2.43879	3.20843	2.25119	0.117388	-0.506236	5.24578	2.4177	3.09037	3.73704	4.57453	1.27471	5.57025	94.4139	121.048	114.331	87.144	121.583	88.5781	128.183	97.6482	134.398	66.5308
-8		1.84886	-1.36464	-2.18373	-1.34209	9.99903	-0.586849	3.79528	4.71884	-1.75749	-3.98913	-1.19484	1.5774	2.45781	-0.491563	-0.40945	-2.08949	0.532935	11.4772	3.9492	2.4436	0.110051	-1.39398	0.0880411	0.438696	-1.32259	-0.532935	3.21805	3.02083	2.07321	-0.190756	0.946442	5.87674	-0.295714	0.877393	2.4372	1.10154	2.65044	2.13093	101.651	95.3238	77.4153	67.8194	78.5191	57.3027	106.802	84.7515	135.833	85.4077
-7.52	-0.799707	-0.205429	-0.763023	-0.129984	5.3131	4.22773	-0.40406	3.61249	4.7477	2.96498	0.714376	17.8531	0.403522	-0.777696	-0.183419	-1.70279	-0.887141	-1.1926	2.79475	3.20843	1.29395	1.84886	5.36317	7.4248	2.32996	-2.36896	-1.19585	2.4436	3.60768	1.30357	0.939105	5.96478	1.48936	6.75592	2.94414	2.15124	0.909135	3.38641	2.7274	108.826	90.4007	105.794	63.5476	59.8657	93.2567	167.6	118.017	127.671	111.374
-7	2.14967	5.6493	-0.205429	0.893641	1.11786	2.0375	2.87652	-0.0481024	2.26562	3.67935	4.81097	-0.486787	0.696992	0.403522	0.0953778	0.65317	-1.17961	3.87353	0.711915	4.57453	2.4436	0.396185	-0.205429	-0.205429	5.12787	7.24661	2.45345	3.60287	2.6312	1.87118	-0.190756	0.381511	1.80484	-0.57193	1.13736	1.40383	4.53124	10.5248	2.50613	99.7693	110.581	82.9103	48.0675	58.3299	92.3922	175.294	106.815	110.456	62.3462
-6.52	1.51137	8.57667	0.652971	6.8989	4.81916	4.28298	2.83804	0.899514	2.43879	5.92363	4.49488	3.7805	-0.190756	0.674982	3.61702	-0.285965	-1.05287	3.35359	1.88561	1.10154	1.87599	0.0953778	-0.183419	-0.183419	4.61443	3.34384	-1.72879	2.256	3.22286	1.98663	0.110051	-1.07117	0.939105	2.72642	4.13024	3.35359	5.33936	1.41421	9.46173	96.3442	104.575	78.0684	60.9845	69.1721	102.563	115.381	103.926	121.153	85.1692
-6	10.066	4.04255	4.13793	63.1235	18.2855	28.4438	9.42806	6.99408	7.73486	14.1168	10.8547	24.9399	0.0807043	1.26926	3.60968	2.61593	1.52081	-1.23485	2.42917	1.87599	3.8049	0.388848	-0.183419	-0.506236	4.53969	-1.33234	1.44607	1.87118	2.18866	20.1453	1.28393	0.983125	2.33309	-0.932636	-0.594677	4.82241	1.21218	3.79047	5.17581	87.0666	100.344	63.0748	76.3832	83.8995	68.2567	102.352	126.4	131.18	57.441
-5.52		23.9178	15.3852	57.8592	82.7316	47.181	40.0596	10.8615	24.359	27.5762	36.5217	48.5207	2.69259	-0.205429	-0.234776	-0.233971	9.44659	7.37335	3.7135	1.87118	2.82842	1.28393	0.381511	6.5664	0.357456	-1.29009	-0.786404	2.0684	2.63601	5.45481	0.0807043	-0.190756	0.623624	1.92051	10.7529	6.53495	1.87118	3.22286	2.31372	106.944	80.6486	92.6104	73.4642	68.7551	82.9638	153.161	139.367	123.303	75.2359
-5		43.9178	41.2546	90.079	94.7616	91.7558		51.4599	43.1286	92.7108	91.5539	131.534	0.498899	2.12766	8.31255	0.874143	1.49807	0.0682416	2.8669	1.48155	3.99731	-0.212766	-1.34996	-0.491563	-2.06675	-1.15686	-0.633672	1.68358	1.48636	3.98288	0.381511	0.990462	1.20323	-1.56306	0.711663	2.30722	0.721535	1.50079	1.90004	101.739	88.0447	77.5582	98.4032	68.3584	91.7921	132.368	122.557	131.806	35.9051
Fig_S10l
Log[Drug]	serotonin									O4RE6									O4SE6									O8LE6									O4RE6+10μM serotonin									O4SE6+10μM serotonin
-12		12.8871	8.15114	29.2053	0.517375	13.376	13.9134	1.48259	-15.396	1.45184	8.39161	-9.8386	-3.91218	6.11494	-2.20185	-0.810664	10.4431	-9.6291	6.17272	-15.2273	9.6789	4.87339	7.86259	1.74947	-9.69666	0.645895	4.40428				6.98331		9.61843	16.294		16.4341	92.3804	91.5913	102.054			107.995	73.7413		104.33	104.354	76.952		106.241
-11.52	29.1466	5.5415	2.1791		13.0085	1.91626	6.50964	8.732	12.6601	20.0426	4.34099	-34.8779	9.95795	-2.25647	-5.64344	0.02142	3.84241	-14.699	-5.78314	6.13158	4.74508	-13.0691	-5.46049	4.35819	-4.57069	10.1317	-13.0711	-2.00353	-1.27762	-4.14499	-0.260327	-1.81682	19.1049	8.30107	-6.7407	6.1706	65.9291	83.5302	78.1444	75.0869	97.9091	75.3901	83.2895	138.156	72.2878	55.4459	80.6876	83.4219	133.089
-11	11.925	9.50738	-4.60851	40.988	1.27861	-23.0265	-4.41262	0.565524	2.99269	7.40194	9.10059	-6.11707	-2.28286	7.1162	16.1339	-5.98771	21.1185	-1.69053	-35.1417	-18.9513	-15.3749	4.5184	-0.549781	5.56971	-9.12491	-8.22033	4.83432	-11.2711	-6.06141	-5.23387	-0.172944	15.717	1.8059	-8.33237	-24.1519	-6.99115	60.1846	71.3149	74.6719	112.957	85.2054	76.2864	89.5195	98.3691	109.14	47.2429	72.511	72.1542	104.506
-10.52	14.0658	3.09934	4.08421	6.9236	-15.9908	-3.57055	14.7648	-9.01629	-4.89714	7.13093	-7.27128	-11.3727	2.19548	-7.94997	-8.5307	3.86219	0.660724	18.5102	6.73652	-12.3624	-4.66523	-4.85063	-5.05179	-4.84062	9.48411	11.2587	10.4562	-17.2599	6.87444	-7.48663	-5.65528	-8.27038	-8.08924	5.62357	-0.436638	-4.71404	66.1402	64.8741	65.2719	107.476	94.9317	70.2328	81.92	124.703	124.278	62.9189	55.607	76.8091	100.14
-10	10.6015	17.2844	5.46959	9.7774	-6.37162	-8.83162	0.197169	15.6666	6.60288	-1.51717	-3.21824	-6.7099	1.54375	10.647	-1.89237	3.1372	12.1979	15.1176	-8.46178	9.47807	-1.60912	0.304928	15.9901	-6.16592	19.6932	12.6773	5.95146	-8.79328	3.69734	-5.91865	-3.94131	-2.14906	-3.49802	-2.94772	3.8556	-19.0885	54.4966	60.8409	52.3912	96.0258	109.273	79.0397	94.8354	64.6563	99.7967	44.5996	56.4026	47.9793	96.9748
-9.52	15.1454	-8.90299	-7.67781	11.6014	-2.92136	-5.37147	3.95867	0.253722	-8.70602	-7.02446	-4.6241	4.38212	5.18287	-6.77668	-3.91036	-13.0464	1.09407	-1.35111	25.6854	-2.74397	-6.32032	-4.5985	-1.89055	4.51658	39.1804	-4.42075	-3.84406	-14.8257	1.50265	4.10143	-4.10606	5.01902	-7.99822	1.89979	-16.3451	-12.2341	55.8874	70.8525	53.1603	62.3387	57.5456	80.2343	98.279	117.533	90.1553	62.0943	64.5792	57.1826	112.498
-9	8.29131	7.39837	-4.40735	28.3765	10.5666	-13.7434	-1.81121	21.0925	-2.25446	-7.42856	-0.803349	2.51409	-1.37081	-2.51133	6.17229	-12.5406	13.3677	9.07878	-4.29501	4.13047	0.239553	-2.79441	1.18421	0.623509	-1.33628	-7.8842	-10.8253	-8.48356	-7.55922	11.4647	0.669931	-5.05725	3.74834	-3.676	11.0741	-13.4798	59.8114	72.7358	85.033	104.292	56.2192	88.7627	123.101	88.5107	99.8915	75.7669	69.4835	91.27	73.8215
-8.52	28.2691	10.8991	0.66538	20.8515	4.21809	3.75344	-2.60141	-10.3369	7.57956	-14.6079	-9.13688	0.116147	-2.85813	0.478782	-6.71843	5.64169	9.78069	-19.7014	1.52201	-11.8615	-2.43666	12.7169	-12.0506	-8.66451	20.957	-2.77801	-10.1926	-13.3835	-3.40697	6.67602	-6.29972	-2.39027	8.33591	-18.4146	2.48472	13.2886	56.327	67.5784	73.9701	61.3485	77.3772	86.0391	109.512	109.467	75.7268	54.2035	73.748	64.0094	90.8603
-8	24.3997	25.1743	11.0247	13.4188	3.86054	-8.26976	5.48559	9.51609	-0.345428	-3.49408	-0.989668	-1.10098	-6.13315	9.36994	-6.10311	-6.76377	-19.0522	-18.9699	-3.79171	35.132	2.50684	-11.1986	-6.62558	6.54548	-5.91027	-30.1494	-3.47333	-4.81283	-7.10189	0.510562	9.36812	-1.94153	-2.63876	-11.5322	-13.2705	-6.80002	59.7877	76.8582	67.2653	102.869	71.6152	79.6823	91.1381	99.0615	81.3545	59.3872	68.2238	69.0794	96.9682
-7.52	68.5906	51.7176	27.5973	17.0437	36.727	-5.86413	8.12062	12.6341	15.0506	10.4314	-7.0535	-12.5511	-5.4086	-2.50678	-5.8801	-14.9973	5.01228	-22.748	-6.55504	-13.4609	-0.979989	4.32179	-3.87486	-2.69338	-7.05541	7.92539	-34.7877	-15.2806	-8.90701	-8.9554	-2.59689	-2.87543	-7.20995	-11.7052	-7.9221	-10.3508	64.5874	67.2753	75.1051	85.3191	57.4616	89.6937	83.0266	78.2701	120.836	70.249	89.637	54.0478	101.427
-7	66.8775	42.3868	35.3098	60.5263	52.6042	58.638	24.4765	22.6408	30.0813	-18.1455	-1.05258	5.43954	-6.09674	-0.776429	-1.62659	21.5386	-8.44606	-23.0116	-4.05062	-1.4228	2.69315	-6.16319	-1.5474	-1.73672	-7.60739	-30.8777	-6.97632	-14.2207	-19.457	-15.4983	-1.95791	0.257596	-4.08604	-16.3319	-25.5376	2.62312	48.094	66.5981	76.9311	66.2619	83.1853	141.57	101.73	91.1962	85.2612	80.6038	68.9947	67.572	90.6279
-6.52	89.1482	68.7936	58.4442	113.218	50.1953	94.706	63.2088	56.3522	51.9518	-3.84978	-10.129	11.697	-7.87715	2.35386	8.55073	-10.9538	-13.137	-22.6244	-2.09064	-19.6917	-5.00157	-9.16878	-3.79203	2.07442	4.56246	-13.7483	-18.9056	-21.4122	-12.2777	-9.33772	-8.93667	6.72935	6.11039	-22.6986	0.247154	10.8105	60.3002	58.0756	77.5254	64.9338	93.8558	96.9567	82.7469	89.5179	89.6845	65.4048	61.9113	41.2754	63.1725
-6	124.134	86.6278	69.2268	97.4659	75.54	59.218	105.311	73.9553	57.4833	-0.924335	-16.5001	-16.2412	3.23406	11.387	-10.5969	-9.53848	-16.5692	-27.4522	0.813028	-6.27919	-21.1073	-1.56924	18.4013	-5.76086	-6.36503	-8.15936	-22.5882	-14.1748	-5.22419	-13.9715	-3.84937	2.43487	2.72342	-21.5551	-5.55931	3.41402	82.042	56.7121	48.5655	119.601	80.6709	112.664	83.5784	82.4412	109.486	57.1289	52.6542	83.9863	86.6224
-5.52	103.65	62.9499	81.9901	105.694	100.957	125.625	104.555	89.1129	73.1208	-8.79086	13.1802	-2.59395	11.7584	14.9442	-0.432361	0.883162	-7.07354	-26.5048	13.5989	-15.1523	1.75672	0.818299	-3.74197	-6.14225	28.8824	-7.50194	-2.62148	-17.8334	-11.3872	-0.585574	-1.36899	3.43158	3.96042	-11.9606	-23.1781	2.40728	63.3986	57.6587	61.9413	80.8374	104.907	71.4966	109.912	123.257	101.039	55.8847	76.1492	51.0331	96.4542
-5	106.963	103.331	80.4018	115.441	76.0376	96.7887	77.0275	88.7017	92.9844	-14.3078	-3.14806	8.8199	11.3843	18.3594	20.4211	-9.32263	-16.4555	-21.0575	2.53829	3.6925	-1.50265	-0.35226	2.53955	-2.96463	-10.6573	-15.9628	-25.872	3.91996	13.7876	-14.1094	1.379	9.91517	-3.72012	-25.3019	-2.5704	-16.1358	68.6425	63.9429	77.9259	110.156	63.3142	85.5844	88.5657	118.273	106.106	38.8132	68.5587	66.6554	63.4246
Fig_S10m
Log[Drug]	serotonin									O4RE6									O4SE6									O8LE6									O4RE6+10μM serotonin									O4SE6+10μM serotonin
-12	-0.756274	2.96187	1.0473	9.32221	7.52351	1.41307	-1.18728	0.298794	0.889802	3.00772	0.920849	2.0444	1.39838	-0.912663	1.03203	3.60396	5.24009	4.00279	0.137548	-0.945946	1.24373	-0.404914	1.32492	0.395732	-1.83094	-2.72995	1.91913	0.498069	3.5251	-0.394788	2.81879	4.28052	2.59935	-2.00995	4.22392	0.758174	82.5425	89.4715	90.5232	158.474	84.5196	97.9708	97.5491	85.3959	86.0462	85.1197	84.3962	72.1067	104.79
-11.52	-1.12548	-2.81708	2.53523	-0.588549	3.06302	-0.976936	1.62033	5.90349	-1.50319	-1.44788	1.08446	-0.932915	1.72433	-0.938372	3.22095	2.65624	0.121097	-2.64834	-2.16506	-1.69788	-2.09411	0.785956	2.07874	0.974181	-3.09851	-0.82662	-0.339599	0.864382	1.1361	0.758687	0.456332	1.12843	4.55322	-2.48249	-0.952983	3.14063	71.5415	68.1815	79.1462	86.2963	86.6369	83.2764	81.4761	63.6985	93.8859	63.0874	68.1284	77.6819	89.7137
-11	-0.355695	-1.30936	-0.228764	0.223116	0.0275452	-0.252497	-0.342231	5.61391	6.01274	1.77751	-1.26834	4.05792	1.19822	1.56732	2.18525	-0.68183	-1.42947	-2.74443	-3.4971	-1.76641	0.351834	1.19638	0.973263	1.78034	-2.61149	-3.97252	1.64534	-0.144788	-1.4334	3.82384	0.717093	2.80226	4.36407	-0.475175	4.03175	-1.26494	72.0874	63.2809	76.2254	67.5656	87.6102	81.856	82.0329	62.04	79.062	85.4025	66.6274	69.4493	80.7753
-10.52	-0.905405	0.799228	-0.375	2.68749	-0.453577	-1.10089	0.788448	1.31891	1.42684	0.768822	0.00482625	-2.11438	0.953981	0.868591	-0.856655	-0.0908229	-0.668667	2.41405	-1.05695	0.582529	1.11245	0.288306	-0.053254	2.63699	-1.4637	2.006	9.09941	0.870656	9.62597	0.847008	-0.309424	0.38196	2.30829	4.88469	2.20344	0.435687	62.9894	76.029	66.7534	71.5477	62.9104	72.6642	68.1909	63.4286	86.7096	71.2447	87.7008	69.0632	74.1672
-10	3.73359	-1.12259	-0.897683	1.45898	2.0512	-0.151498	0.569947	-0.827937	-0.672616	2.7529	-0.437741	-1.96959	-0.526113	1.87583	-0.0431541	3.79614	2.96557	1.03459	-3	-0.85473	-1.71091	1.27351	0.651902	0.637212	3.44601	2.68388	1.5611	2.2944	-0.559363	1.95898	0.466432	1.0155	0.932863	-0.052651	0.200074	2.1271	59.5164	57.2954	64.4204	55.4613	63.1969	79.4871	91.335	66.2718	68.4305	65.0183	59.986	64.2534	66.831
-9.52	-0.432915	0.543436	-0.485039	0.841964	0.900727	0.984281	3.65398	2.96688	0.429105	0.757722	0.940637	-1.05598	0.774019	-0.893382	-0.375533	4.11731	-0.742379	3.81456	-0.750483	-1.19836	-1.07336	2.37807	0.789628	2.70402	-0.642342	0.947718	0.734481	0.26834	4.19498	0.464768	1.73351	1.47826	3.41193	1.06092	5.88638	5.47307	55.4527	57.9556	67.8156	72.3217	60.5213	59.5912	64.5922	60.3604	70.7827	71.3301	78.8962	71.9628	82.1452
-9	7.61004	-0.520753	-1.61583	1.29095	1.01091	0.762083	5.91534	-0.271153	-0.504133	8.94739	0.294402	-1.35811	0.0679448	1.21474	1.02284	1.65851	-1.67562	1.91123	-2.125	1.40347	-1.22828	0.906236	-0.603239	0.554576	2.20739	4.8202	4.80572	3.51207	1.27896	0.707529	3.22095	0.851146	2.06405	-0.843732	3.36045	3.3565	62.3446	66.0878	69.0787	68.4846	71.5679	75.9558	57.0421	71.8594	68.3133	65.7886	59.3306	51.1636	117.587
-8.52	-0.617278	1.77172	-1.1221	-0.424196	1.87032	0.491222	6.75249	1.62297	0.175064	1.41168	-1.37355	-2.16651	-0.917254	-0.623439	-0.00183634	-1.0517	2.43774	-0.729216	-0.540541	-0.708977	2.70898	0.684038	1.93551	3.62678	2.57332	6.06013	-0.708156	3.27992	3.4083	0.407819	-0.0514177	1.16332	0.899809	-1.22808	1.49792	12.6454	58.0598	61.1071	60.9165	75.2534	73.2353	72.7725	80.2506	68.3081	73.8075	72.9942	69.4566	60.9768	61.1778
-8	0.163127	1.52654	2.236	5.05729	-0.124871	4.47517	3.89486	3.34992	3.11299	1.2751	-0.635135	2.80309	-0.0192816	-0.293815	-0.439805	3.20118	7.22371	-1.31496	-1.7418	-1.63562	0.204633	0.908991	-0.495813	0.189144	1.91386	-0.383036	4.33186	-0.821429	0.239382	-0.232143	5.68624	1.30931	2.04293	-1.61507	0.22245	1.64139	71.3267	75.4455	66.4208	75.6262	64.4484	59.5931	70.3904	75.8595	73.1664	70.2712	69.291	73.2872	71.712
-7.52	11.3137	3.60183	7.44257	6.17287	2.24218	1.30472	5.09135	4.08835	-0.642342	4.96477	0.0492278	-3.23021	2.11547	1.39011	-0.601403	1.1728	0.679198	-0.974043	-1.17905	-0.896718	-0.0477799	2.81879	2.11731	-0.459086	1.97441	-0.909546	6.64982	2.29971	-1.38369	0.97249	0.397569	4.08862	1.40205	-0.115832	2.84579	3.15379	60.5159	63.0454	62.4237	65.5364	59.1349	50.606	95.9761	69.8099	82.5107	57.9508	62.7389	68.9932	62.9857
-7	30.5101	14.9271	14.6911	23.4465	11.064	15.1296	24.2747	18.2528	15.5202	-1.48697	-0.571429	-1.70898	1.21107	0.505913	0.113853	0.405413	1.8599	-0.406729	-0.464768	-1.59942	4.16844	0.235052	1.74545	2.33399	14.5501	3.18407	0.148739	-0.180985	-2.1279	1.67278	2.24493	3.22829	2.24585	2.55226	3.36045	3.83562	78.7809	65.1211	66.7181	78.276	64.6889	65.4492	69.2492	67.696	63.7064	67.4184	56.2577	61.082	74.1195
-6.52	46.0849	28.1192	27.0116	48.1664	33.0184	15.182	58.9823	35.908	33.3386	-0.849421	-0.714286	0.141892	1.69127	-0.222198	-0.882364	6.68536	2.50487	2.23767	3.19932	-0.222008	0.391409	1.32309	0.0560085	0.992544	-1.99416	1.30311	-2.12183	5.98793	-1.14479	6.94739	2.54885	1.76656	10.8216	-2.12578	0.644974	1.24388	70.8253	57.3668	57.1998	54.2043	49.8953	65.9707	67.8605	93.5331	78.9014	49.4392	65.2785	58.4136	69.39
-6	69.8393	46.7403	60.1057	93.9281	57.9459	51.4278	73.4758	74.1392	69.1426	3.05985	-0.531853	0.753378	2.09619	-0.561922	-0.619766	-1.43737	2.57332	0.74896	0.189189	-1.16747	-2.9638	0.548149	0.639048	4.5826	1.77434	-1.81251	-1.0517	-1.77703	-1.24421	1.95608	0.807074	1.56273	1.61874	-1.81514	1.58216	8.18459	55.8065	61.1873	58.6737	61.6241	75.6253	78.232	62.8429	85.8382	64.0091	57.6708	60.6404	63.9932	75.4508
-5.52	82.9788	69.1289	58.1448	110.784	71.1271	64.284	92.6118	71.9699	75.1027	1.74855	2.79537	-1.66264	3.76543	1.71147	-0.0817173	1.35576	7.49355	-2.02048	-3.47732	-1.31274	-1.50483	-0.302079	0.773101	-0.175371	1.04907	-1.9165	-0.666035	-3.29199	1.18629	4.55212	1.38919	0.0422359	1.15139	2.35745	-0.00131627	3.32754	54.8113	63.0121	49.2529	68.8758	64.9488	66.315	83.0753	67.6275	72.9664	76.8132	54.1781	71.9421	67.2323
-5		74.8147	77.3687	99.596	83.6923	79.2254	100.994	93.6398	76.6427	0.715734	-0.540058	-1.16795	2.76554	0.72352	1.73902	11.316	1.07671	3.54868	-3.26207	-0.555502	0.564189	1.20372	-0.466432	1.06141	-2.80498	1.03854	3.56579	3.01834	0.787162	0.73166	1.1367	4.05373	1.90704	-0.588375	0.623914	8.59659	58.3147	46.4286	67.806	58.4132	79.4697	68.0017	93.0961	72.2806	97.8926	45.7461	51.1482	53.4841	61.6893
Fig_S10n
Log[Drug]	serotonin									O4RE6									O4SE6									O8LE6									O4RE6+10μM serotonin									O4SE6+10μM serotonin
-12	0.28127	-0.127907	-0.152122	0.745833	0.620833	0.661458	-0.556198	-0.135816	-0.366217	0.938189	1.32626	1.03195	1.03229	0.827083	0.865625	-0.430083	-0.0759921	0.506075	1.55661	0.883549	0.56192	0.697917	1.19792	1.23854	0.0824596	0.0848848	0.438167	1.22753	1.86396	2.55937	1.57083	1.31354	2.23021	0.273248	1.10593	2.43741	118.392	99.4834	97.7219	77.2104	74.4021	77.9375	116.996	81.757	92.5544	88.7057	105.09	99.6448	69.9375
-11.52	-0.178821	1.01146	0.183788	2.16458	0.359375	0.526042	-0.233635	-0.308011	0.376727	0.426562	1.99559	0.126665	1.77292	0.522917	1.65104	0.0509309	0.0185938	0.17462	0.306107	0.779858	0.424079	1.31042	1.56354	0.980208	0.374302	-0.181088	0.565091	1.46596	1.97883	1.89811	1.35417	1.88333	2.80938	0.269206	0.804385	1.94912	97.2705	89.1683	77.1935	74.2448	65.2792	55.4573	62.6402	78.6163	88.7629	82.4482	79.2239	74.7068	70.1292
-11	0.0993449	0.283133	0.905902	0.201042	0.572917	1.02396	-0.108329	0.636232	-0.27729	0.555711	0.700382	0.830772	2.56667	0.563542	1.26979	-0.141475	-0.403405	0.406639	0.328459	0.573096	1.62119	1.89792	1.60312	0.897917	-0.278907	0.342773	0.109946	0.991587	1.23126	2.48797	0.928125	2.80104	2.81562	0.167344	2.19892	2.41881	74.7968	75.6357	68.127	60.4448	57.1219	66.626	65.7178	87.5009	57.2593	82.0434	83.1157	82.0887	77.05
-10.52	-0.00124181	0.237186	0.704728	-0.00520833	0.948958	0.815625	-0.336306	-0.274057	0.181088	0.432771	0.15771	0.776753	0.85625	0.528125	1.36146	0.083268	-0.0339539	0.27244	1.62056	1.69197	0.96613	0.641667	1.10625	1.14375	0.406639	-0.083268	0.207766	1.0425	1.83167	2.13219	2.68542	2.29479	2.51354	0.524669	1.05904	2.8392	75.7189	64.7332	70.6094	73.5573	66.3448	67.3771	66.768	70.3542	67.3953	62.9859	78.1652	74.7819	66.7635
-10	0.0745087	0.286238	0.779858	1.03542	0.76875	1.65312	0.865017	-0.178662	0.147134	0.628978	0.581168	0.456987	0.692708	0.488542	0.982292	-0.20049	5.05994	0.386428	0.478098	0.771165	1.0661	1.89896	1.27188	1.18854	-0.114797	0.112371	0.527094	1.24181	1.67955	2.25699	1.39167	1.63021	3.57396	1.23285	0.900588	2.34929	76.2485	62.2675	64.5873	59.8927	56.6667	68.1219	68.0316	61.4033	67.9677	55.5618	63.9322	63.2088	69.7104
-9.52	-0.174475	0.298656	0.55509	1.65417	2.19167	1.09792	-0.337114	-0.0129348	0.109946	0.974822	1.05244	0.40421	0.901042	0.736458	0.610417	1.02023	0.348432	-0.016977	0.330322	1.24678	2.28618	1.44167	0.729167	1.10312	0.0153601	0.271631	0.524669	0.961783	1.65347	2.10611	0.853125	1.72292	2.37812	1.68719	0.995982	2.31938	69.2832	67.6123	68.9932	55.1	63.4344	64.601	58.9998	66.4964	65.7267	62.0248	69.3453	57.8541	56.9479
-9	-0.142808	4.11226	0.513489	0.778125	0.721875	2.15104	-0.202107	-0.0468888	0.178662	0.974822	0.446431	1.27534	1.43854	1.35938	0.525	-0.37511	0.502842	-0.115605	0.797864	0.203036	1.26603	0.941667	1.35312	2.81458	0.565899	0.724351	0.202915	1.33371	2.54199	2.95427	1.22396	1.83854	2.89167	0.327413	1.16171	2.52714	73.1291	64.8356	60.6203	52.4417	65.9365	64.5823	63.8148	65.7381	55.6869	58.3354	69.9419	59.2835	65.9
-8.52	1.01394	0.460712	1.26975	2.02604	2.14896	0.713542	-0.397746	-0.0153601	0.535987	1.19462	1.74599	0.963646	0.608333	1.19271	1.14688	-0.305585	0.211808	0.0476972	2.26444	0.326597	1.14309	0.898958	0.941667	1.14271	-0.210999	0.27244	0.692822	1.92915	2.73695	4.00981	1.18125	3.175	3.0125	0.459187	1.22638	2.58535	63.4237	62.7587	63.6242	63.1469	61.3792	61.5198	57.3708	61.2149	65.253	63.0325	66.617	68.5815	61.4979
-8	0.909006	1.36786	1.76834	1.94479	1.00208	4.52813	-0.0420382	0.27729	-0.049314	0.227872	0.204278	0.823321	0.846875	0.645833	2.31771	-0.270015	-0.308011	0.699289	1.66527	0.278787	1.14309	1.47604	0.772917	1.18958	-0.111563	-0.114797	0.20534	1.72922	1.19897	2.96172	1.43646	2.08854	2.60938	0.818128	0.903821	2.06149	65.8409	63.3895	63.0679	59.9271	55.4104	64.9198	50.9713	49.466	77.9372	79.2214	70.638	63.1387	67.7854
-7.52	0.263885	1.12322	0.673062	1.11146	1.43958	0.832292	-0.173003	-0.145517	0.177854	0.482444	0.655677	1.0009	1.27604	0.819792	0.64375	-0.110755	0.0840764	-0.146325	1.09838	0.227872	1.53798	2.01979	1.18333	1.48333	-0.273248	0.471313	0.303969	3.00084	1.84657	2.25823	1.05729	1.92188	3.03229	0.557815	0.741328	2.06068	67.3937	54.3976	65.3292	58.7354	62.4375	61.2125	60.3264	67.443	67.076	78.4713	70.1922	60.1136	64.4542
-7	0.450157	1.04002	0.774891	1.01562	1.70312	3.75729	0.180279	0.204532	0.789833	0.476235	0.531495	0.303623	1.46979	0.691667	0.608333	-0.212616	0.0792259	0.212616	0.52777	0.779858	0.948123	2.14583	2.02083	0.767708	-0.144708	-0.0808427	0.110755	0.780479	2.275	3.26783	1.85208	2.83854	3.10208	0.718692	1.52065	1.88283	64.7524	57.0569	68.7411	71.876	66.1156	64.7823	62.9846	72.5854	58.9141	68.214	69.7519	58.0435	78.1719
-6.52	4.36435	3.21257	1.26975	4.68854	5.84896	4.63854	0.70414	1.02832	0.828638	1.91425	0.846916	1.37034	1.88229	1.18958	0.815625	0.235252	0.727584	0.0137433	1.10087	0.502934	0.571233	0.729167	1.06458	0.734375	0.33388	0.0153601	0.0784174	2.38738	1.22691	2.08438	1.06042	2.13125	3.09063	0.624106	0.901396	2.52633	61.872	51.7401	58.752	54.149	61.3333	65.549	72.4658	68.304	65.8844	72.8962	61.1468	51.9661	70.1292
-6	23.8937	14.9669	10.7839	20.5	16.7865	17.0063	14.5331	12.7028	14.0755	1.62491	0.421595	1.39952	1.40729	1.26458	2.02604	0.799534	0.172195	-0.120456	0.352675	0.828909	1.02449	1.27188	1.10938	0.984375	2.14961	0.265972	0.337923	1.33246	1.73109	2.67486	1.10625	1.76146	2.68646	0.364601	0.741328	3.14478	77.34	68.9237	57.5071	61.8073	61.0385	59.5125	62.9748	66.9855	77.2161	59.1941	59.9392	68.584	69.3115
-5.52	63.7962	52.379	49.7451	54.6146	54.4979	50.4458	38.4819	43.2436	37.8748	1.57089	1.04747	0.479339	3.3625	2.05625	0.601042	0.723542	0.400171	0.0105096	0.208624	0.478718	0.471888	1.23646	0.565625	0.904167	0.0735669	0.371876	0.17462	1.88817	1.15799	2.2781	1.02292	1.59479	3.02292	0.722734	0.645125	2.61041	63.6509	54.3212	58.3887	60.5885	65.2969	47.5615	67	76.0633	66.7947	48.9504	50.5045	45.8731	53.2698
-5	92.8763	88.1649	74.934	79.1656	72.0312	78.9135		71.435	69.6743	1.96765	0.945019	0.25333	2.82708	1.3875	0.65	3.87722	0.346815	1.63141	0.854367	1.54543	1.49266	0.777083	1.11458	0.484375	-0.0848848	-0.111563	-0.179471	1.66092	1.10894	2.79842	1.18646	1.71146	3.97604	0.430892	0.772048	2.5231	64.2377	62.7959	68.263	83.8333	65.3792	63.6187	63.8754	68.9006	64.1034	48.3816	45.043	44.4879	54.4479
Fig_S10o
Log[Drug]	serotonin									O4RE6									O4SE6									O8LE6									O4RE6+10μM serotonin									O4SE6+10μM serotonin
-12	1.00294	1.74791	0.916738	3.375	2.64189	0.493243	4.10954	5.04507	15.5313	-0.249162	-0.0880874	0.929952	4.43243	1.87162	-0.834459	6.05767	2.58974	3.02346	-0.364304	0.644297	1.67429	1.60473	-2.05743	-0.692568	4.45902	3.4285	6.95019	0.202601	1.64409	1.05264	0.459459	14.5338	7.5	7.37853	5.22609	4.18302	108.103	92.1149	69.3097	101.172	104.074	98.4459	89.8901	54.0638	68.2599	95.6258	81.9565	82.151	101.554
-11.52	0.217073	0.426595	0.9935	-0.594595	8.71622	1.9527	3.07723	5.84978	9.40373	3.9545	1.42827	-0.498323	0.756757	-2.19932	-0.456081	5.34437	2.41411	3.44642	0.332215	0.179321	0.976512	3.59459	3.32432	2.77027	3.79232	5.66697	3.98409	1.73469	1.49371	1.29677	3.99662	3.9223	3.4223	3.06827	3.70271	5.40352	66.0058	62.2501	65.9322	70.9797	71.4223	87.723	86.8344	76.1636	59.8115	64.8978	66.0404	53.0274	106.443
-11	-0.206376	0.608432	1.48427	-1.11486	4.77703	0.881757	5.615	3.39803	2.346	0.161074	1.46728	-0.706587	1.18581	-1.53041	3.75	4.05219	8.099	2.77793	2.57467	0.502728	0.934356	1.23311	1.38514	2.52027	1.87465	1.4266	5.53256	0.997905	2.54761	2.06565	-0.614865	3.01351	1.61486	2.06463	5.95014	4.13284	61.9859	62.7321	61.5511	86.277	94.2838	93.6419	59.548	45.3447	48.1477	70.872	56.0878	64.7399	78.1993
-10.52	-0.709104	0.356125	1.5818	1.15878	5.60135	0.0844595	1.13089	10.8913	1.83164	0.252937	0.304531	0.207005	-0.766892	-0.300676	0.449324	6.30679	4.44648	4.65258	1.18603	-0.29761	-0.0446729	13.1453	10.4392	-0.239865	2.70982	2.38185	2.85678	0.315856	3.48763	1.55852	0.739865	10.5878	4.42568	2.80302	3.43208	3.89627	54.9087	47.2728	52.7587	88.125	64.0912	81.2939	68.9499	60.661	58.8257	67.1528	57.6501	60.2354	90.6824
-10	-0.205118	0.807258	2.08578	6.83784	4.64189	-1.45608	1.77787	8.22983	2.49834	0.82928	0.72798	0.910447	14.2838	1.11486	-1.15878	3.25824	12.8932	5.02715	-0.10193	0.386326	0.726092	4.89527	2.95946	4.94932	8.44669	2.4159	5.52897	1.76427	1.39241	1.48616	-0.0743243	5.28716	4.47635	3.43567	3.00733	4.21528	56.5414	64.6662	65.3766	75.9324	67.2365	106.73	40.9144	40.2602	63.9138	60.6104	62.0771	60.0272	74.4662
-9.52	-0.306418	0.482593	0.830539	4.6723	2.86486	0.0608108	8.39292	2.04312	2.81198	0.527266	1.68813	1.32823	2.59122	4.91892	5.06419	2.22951	3.12382	4.0737	1.15898	0.522233	2.05684	3.53378	9.78041	1.93243	6.43045	2.93743	2.22055	0.166737	0.645555	1.57299	0.0540541	7.06419	5.94257	3.51453	2.92847	5.89458	60.4576	51.8898	61.2384	79.6757	74.4628	87.8277	53.148	59.0014	53.8972	46.9399	68.2363	53.1601	144.561
-9	-0.333474	0.787124	0.152895	1.94257	10.1892	6.82095	8.60261	3.56829	2.51806	0.155411	0.176804	0.909188	1.26351	3.44595	2.08446	2.45354	2.16499	2.01265	1.10109	1.2477	3.59271	1.13176	4.76014	0.972973	3.58084	2.86933	2.00548	1.24644	2.20722	2.17136	3.18243	5.02703	5.50338	4.43393	3.71525	4.39988	54.1713	59.0129	64.5209	57.9595	69.0946	88.1655	48.508	50.2572	58.9207	52.843	52.9733	54.954	77.6115
-8.52	0.0408977	1.08348	0.980287	3.86149	0.543919	-1.96622	1.85852	4.65975	2.26356	1.30621	0.308306	-0.123952	1.02703	0.341216	2.23311	2.59512	2.31374	2.16499	1.60822	0.724834	0.270554	3.03041	6.77365	9.79054	3.29946	4.35328	4.21707	0.451763	0.943165	1.53838	1.375	3.84122	1.2027	6.93765	4.79237	3.48406	54.4047	54.7841	53.0601	85.375	74.3345	89.3547	41.4718	49.6711	44.1296	55.0836	62.1885	66.1266	109.547
-8	0.450504	1.11745	0.991613	8.94932	13.9662	2.0473	2.16141	5.55406	11.6153	2.43625	0.24224	-0.0465605	5.48649	1.00676	2.37838	2.77793	1.51979	2.30837	2.19023	1.42827	0.144086	1.40878	4.79054	1.64527	2.98762	8.17427	3.48943	1.10361	2.29468	3.05789	3.84797	3.77703	4.625	4.00918	1.90333	6.75664	63.7306	58.9651	60.9282	74.9054	58.9392	59.7128	50.7769	46.0813	51.0207	57.9219	62.9882	51.4374	83.2939
-7.52	4.80139	4.53902	2.5042	5.82432	2.375	3.62162	3.68837	4.67588	2.3711	1.88948	2.97106	-0.00125839	1.40878	2.09797	0.472973	2.3012	2.31554	3.14354	-0.00629196	1.88381	2.22232	1.64865	0.320946	2.10473	6.03079	2.19725	3.23853	1.31942	3.32027	3.77203	2.71622	15.5743	8.21959	2.49476	6.29604	7.91799	47.5553	51.8785	61.1578	76.0541	55.7973	77.6385	61.8277	50.8988	41.3033	54.9502	66.9144	53.7774	80.027
-7	14.8283	11.9069	12.0938	16.3682	17.3682	27.0743	17.4884	16.1837	12.0401	1.28167	0.791529	0.683936	0.0945946	4.94595	2.44932	3.90702	1.06457	5.53614	0.861369	0.576973	4.45219	17.6182	4.35135	1.67568	2.56824	2.45354	1.99652	0.30516	2.65709	1.67429	1.28041	2.43581	5.56419	3.57725	4.21528	4.03247	42.7287	67.4926	55.7977	68.6486	60.9561	90.3818	43.3841	49.3163	42.3965	61.6581	60.2329	58.9242	96.9561
-6.52	32.8805	29.5363	29.5861	38.5541	31.6115	27.8953	32.0394	39.5559	28.6377	1.78629	1.85864	0.374372	3.22635	0.206081	-1.00676	7.27638	4.58627	2.21338	0.517199	3.07488	0.682048	4.48986	-0.493243	4.67568	2.93206	2.40873	6.87492	0.604028	0.557468	2.19086	2.75338	2.45946	10.2466	6.43941	3.09515	8.57752	63.7646	55.5964	53.106	58.0203	52.2264	75.8919	61.8277	62.9335	63.5231	53.342	54.282	59.0047	98.6014
-6	55.6826	48.5525	47.1784	78.1419	49.4662	54.527	69.708	51.8236	38.3641	3.00441	1.1099	0.928693	1.87838	0.89527	0.358108	3.99842	3.29767	2.56107	1.96938	0.264262	1.03503	2.09797	1.01351	1.27703	8.22983	8.71911	4.27084	1.5711	3.13906	1.79698	4.50338	3.55743	0.60473	3.11845	9.67077	6.33905	54.445	59.3338	58.3963	92.5	93.2736	77.7736	56.2736	82.1962	58.8508	58.2919	59.0419	56.695	99.1926
-5.52	70.4146	65.0519	54.662	73.7128	70.2703	68.8041	70.968	71.5737	55.7324	2.40542	3.21519	0.442325	5.88851	2.09122	1.56757	5.67414	2.20621	4.93575	-0.126468	0.462459	-0.152895	1.94595	5.74324	0.716216	3.12024	5.43757	2.85678	2.26699	0.824247	5.62879	7.21622	6.79054	7.88851	2.58974	2.52523	4.68484	52.132	52.0496	44.5962	66.0946	74.223	124.591	48.9076	46.6853	43.1493	52.1295	61.631	46.0943	59.723
-5	120.776	51.2788	104.223	111.834	78.1622	64.9628	96.2901	67.9589	56.5335	2.98239	0.692116	1.93604	3.17568	1.27027	1.29392	4.21886	3.42312	8.09542	0.449875	0.737418	0.057886	2.89527	4.84459	1.69932	3.60234	1.27964	3.81203	0.502728	0.214556	2.37584	0.206081	-1.05743	9.01351	2.69728	10.678	4.16151	57.501	60.7067	55.0339	92.9595	47.7534	57.5777	49.4973	38.2942	59.962	51.1127	41.5112	50.6597	95.375
Fig_S10p
Log[Drug]	methylergonovine												O4RE6									O4SE6									O8LE6									O4RE6+10μM methylergonovine
-12	1.89692	4.91572	3.62582	-2.9723	-3.90172	29.6218		-1.90131	8.32285	-3.14975	-2.14109	2.05446	-2.00531	-0.596174	18.3513	-13.0671	6.71759	-11.7696	-3.01842	2.67811	6.25139	3.99436	0.574495	-1.12731	-11.7052	-12.0548	-9.83712	-4.74957	2.69291	2.07147	-1.56089	-0.281828	1.85356	-11.7604	5.97221	-11.1898	2.37479	-0.961752	1.67197	60.9073	76.2344	121.928	28.0942	132.576	59.4828	107.28	118.754	109.299	123.788
-11.52	-0.731668	0.552816	0.363124	17.5761	19.5362	55.6731	-3.66206	-4.71258	-3.29955	4.55446	-0.934406	-1.6151	-1.18151	12.7148	3.06758	1.2699	-8.8985	-8.13472	6.25139	-5.94067	-5.60775	1.40914	4.46046	-0.726248	-4.37103	-12.837	-12.1009	-3.80262	-3.24036	-3.84701	0.368544	3.5391	7.5985	-11.3463	-8.62243	-6.00902	-1.5536	16.5717	-1.5388	80.142	105.366	108.509	125.582	74.4272	114.429	70.1931	68.9872	67.6407	31.1806
-11	5.77746	4.8832	-1.2628	-4.11337	-7.09487	-5.0704	3.77303	-2.7003	-4.12813	-4.20792	-3.1745	6.85644	-1.14899	2.05409	0.135494	-7.00285	-10.3432	9.59787	-3.26996	-3.4993	-5.60775	0.547396	6.40074	-0.298087	-6.66237	-9.92914	-5.0796	-2.91485	-3.58807	-2.35259	-0.812964	14.1618	6.35738	-11.8708	26.8519	-6.22987	-1.76075	-3.07761	-3.0924	108.959	52.8535	105.295	49.5997	60.4675	34.5726	33.2988	33.2914	81.5566	85.6609
-10.52	3.31689	5.63113	26.1232	-3.26677	-10.7113	5.83418	27.1732	9.06266	0.569653	8.46535	-0.457921	0.0990099	1.57715	1.85898	-0.314346	-10.7113	-10.242	-8.8801	-0.0443885	-4.43885	2.98143	2.50393	5.31137	0.742507	-10.7297	-3.61645	-12.1193	-4.52023	13.3166	0.251535	11.5549	12.8232	3.83177	-11.7604	5.79737	-8.56722	-1.83473	12.7321	-0.406895	90.3637	67.5898	131.055	104.279	73.2493	30.4132	82.5183	77.8131	140.919	95.3276
-10	15.029	7.1866	6.53081	-8.44759	-13.3063	14.3186	3.12939	-2.7225	-5.68173	-5.14851	-2.66708	-0.0866337	-1.84814	4.03772	4.89404	-4.81274	-13.9689	-2.9539	13.3388	-5.37101	2.35259	3.14888	2.72072	-0.113815	8.13472	-9.59787	-12.4689	1.76814	2.89265	-2.7151	10.9154	1.317	4.31413	-12.8278	-9.66228	-8.56722	-1.76814	-3.32914	7.20574	93.4854	57.4007	76.5487	18.6712	62.584	111.567	46.6302	46.7115	35.4517	104.205
-9.52	14.1022	4.82901	2.46057	0.772982	-7.38014	-5.61332	10.7938	2.90745	-1.52401	-2.48762	4.17079	24.8948	0.780446	-0.0975557	1.65303	-9.57026	-13.2511	-10.2512	-0.917363	-5.31923	-2.04927	-0.0921359	0.547396	-0.964717	-12.1929	-11.3831	-2.5214	-5.0455	-0.31072	5.62255	7.6798	7.6798	2.95919	-6.30349	12.1285	-2.03368	0.880373	-3.8618	1.26507	42.5993	38.6375	77.3725	31.7291	51.8634	67.4887	43.3232	74.0105	45.1579	106.199
-9	20.3729	0.785865	8.08086	-4.07656	-4.55507	-0.469311	35.6884	0.34771	9.36598	3.9604	2.14109	7.95173	5.96174	3.36025	0.775026	-2.26373	6.67157	-11.4475	-4.46845	0.0517866	-2.64852	2.49851	9.66343	0.775026	-0.294469	-9.56106	-9.54265	-2.04927	-4.42406	-4.17252	-1.20861	3.77215	4.0594	-9.91994	-4.10417	-11.015	-2.95184	-1.78294	3.52889	44.6155	73.2806	93.144	74.9241	105.926	75.7431	71.5395	80.5652	63.0687	76.5237
-8.52	30.1013	28.031	15.5168	0.837398	22.4349	11.5027	21.7874	10.2907	27.3285	10.6993	18.1498	24.4245	-0.162593	4.9103	-0.303507	-9.28499	-10.3985	-13.5456	-5.68913	-5.90368	-4.71258	0.775026	4.66641	0.986396	-12.4781	-7.65621	-12.1009	0.325516	-3.85441	3.56588	4.66641	7.02401	3.60414	-11.0334	-4.38944	-6.94764	-3.26996	-0.614042	5.99985	42.4801	142.393	108.346	80.1509	77.6479	45.7624	37.856	72.5753	67.6703	72.8481
-8			27.8088	40.0294	64.9029	31.7107	61.5077	39.0249	30.4136	38.2178	17.1349	29.2946	-0.644951	1.16525	0.292667	-3.14714	13.2695	-12.1837	-4.85315	0.614042	-2.65591	1.66929	-1.38204	-0.287247	-13.1683	-12.0825	-9.52425	-3.19598	-2.35259	1.76814	3.12178	5.06748	6.07013	-1.04905	-11.5027	-8.62243	-2.36739	-1.50921	7.93815	77.0311	104.108	134.128	41.9711	31.7199	36.7627	80.3729	93.9262	117.474	53.6497
-7.52	58.3654	47.6018	32.15	44.0324	38.7595	77.0866	27.9426	55.6484	25.3902	42.8218	40.7735	42.4938	9.50626	14.1402	17.6522	-10.6377	-5.20843	-2.549	-1.29467	2.07147	-1.60539	1.59341	-0.504038	0.0975557	-12.1009	-11.7328	-12.1009	60.6717	-4.6608	-1.75335	7.71232	2.86705	10.1512	-8.8801	11.0978	-9.49664	-2.93704	-4.15773	-1.37604	92.5262	66.5709	93.8432	57.7344	87.2182	53.1794	37.9374	76.3261	61.5373	35.7595
-7	91.7728	51.7099				61.8478	83.1989		78.1386	62.8403	54.7401	96.0829	2.73698	-0.802125	0.303507	-9.82792	-11.4107	-3.31278	-1.20589	-3.51409	45.5574	1.86982	1.84814	8.57406	-11.7696	-2.51219	-8.79728	0.177554	-4.11334	-5.00851	1.30616	4.22199	4.10276	-12.0917	-11.788	-10.5181	-3.53629	3.81742	2.13805	63.8123	80.9441	102.336	57.9921	25.0391	54.7529	53.0739	35.0078	92.4465	90.3748
-6.52	83.6648	45.0274	64.2242	45.3759	35.8793	49.6917	63.8455		67.5076	45.4022	123.162		2.25462	6.00509	-0.959298	0.524524	-8.85249	-1.09506	3.80262	14.7296	1.5314	1.0135	1.19777	5.24633	-9.54265	-10.288	-8.76967	1.1615	-3.58807	-1.1467	18.1074	4.09734	20.8661	-10.6009	-12.0917	-9.331	-4.75697	7.3685	-1.42783	123.072	65.9964	55.6447	38.3178	58.4154	47.29	43.7375	55.5745	89.3615	118.15
-6	79.0797	81.2747	97.3118	76.1572	73.5254	64.3784	41.5773	58.8444	82.3999	109.913	47.6114	63.7871	0.617853	0.130074	0.151753	-2.85267	-9.55185	-5.86178	0.791596	9.10705	-3.05541	-0.303507	3.18682	0.986396	-9.20217	-10.9874	-13.9321	1.45003	8.58918	-2.12325	0.0596174	1.82646	7.12157	-11.3463	-8.76967	-9.42302	-2.95184	3.20337	3.61027	73.5299	36.1932	90.7701	46.9771	80.2797	116.711	132.093	69.4829	80.5356	91.2574
-5.52			68.3486	70.5438	106.718	51.4493	69.838	60.3758	61.7519		76.9988	76.0087	4.62848	-0.0921359	1.62593	-9.39542	-13.1867	-12.8554	0.0295924	-1.5536	6.83584	2.08661	-0.753347	1.19235	0.414098	-6.59796	-10.2328	-4.46845	-4.18732	2.98143	4.1678	3.95101	7.99415	-10.2328	-11.0242	1.84964	-4.43885	-0.887771	-2.40438	87.6267	92.7104	102.612	91.0831	124.34	55.5811	76.5481	47.8878	80.4912	143.204
-5		73.3131	98.5204		68.2709			107.465	105.822		97.37	60.5446	6.88852	0.514877	9.66885	-12.2297	-11.7236	-13.9321	1.36125	-3.25516	-4.06895	4.85069	3.57162	7.63644	-8.79728	-11.3555	-13.9321	-1.22069	-1.77554	-0.288526	22.3782	12.8069	3.44697	-11.696	-13.2051	-4.62869	-4.46105	-1.57579	0.606643	78.3968	113.717	70.9392	44.106	50.1518	112.165	70.2153	86.2026	89.2358	79.9605
Fig_S10q
Log[Drug]	methylergonovine									O4RE6												O4SE6												O8LE6												O4RE6+10μM methylergonovine
-12	42.2988	-7.37431	-17.7056	-12.5618	-4.70793	17.4441	-2.39465	25.3135	14.3302	-10.6692	6.78737	-7.57797	7.02533	-23.6244	50.44	-4.47603	12.3769	-7.90083	14.5015	35.0914	-7.51622	-10.8669	-8.21441	-4.09139	-12.7879	18.5659	87.5029	6.47934	24.6612	1.76529	32.6018	45.9115	-9.54572	-19.1722	7.00083	7.8784	28.3921	5.24221	16.4613	-1.20992	19.9074	33.8645	36.5192	-34.0767	-2.44248	88.7392	80.3361	33.829	61.9657
-11.52	-6.55333	-20.7643	-12.3583	13.7605	-14.4653	-10.5493	-19.7417	-12.1995	-5.98661	10.0328	5.16267	-15.1797	-41.8076	36.1292	53.417	13.0909	-3.23306	13.8777	47.469	-14.7611	-41.4631	-11.7405	-3.05965	5.3959	-7.49216	32.3027	44.3713	-10.4331	15.1471	38.5521	-11.882	-21.4277	-18.6431	-8.46345	-16.2944	-5.52239	7.4692	24.1754	22.6219	-11.4909	-11.7686	3.72893	33.0855	28.2832	-0.0825959	125.293	62.5323		72.6188
-11	-4.98402	-18.2941	-15.3444	8.73293	-19.8489	29.4754	-10.9833	-5.73206	20.4393	2.61691	-4.12697	-1.97257	44.555	24.1984	-23.678	55.762	41.0711	-15.762	-13.3333	-38.2183	-14.0059	-18.3698	12.5825	-5.60936	-19.6985	-4.82131	50.3406	-7.29917	-5.30248	7.06777	22.7847	5.34513	29.9587	-5.5975	-7.21429	-1.84607	-35.2338	-19.576	-25.3616	2.38017	17.9438	70.0893	36.0472	-22.2183	-39.7168	100.927	102.026	117.043	60.7282
-10.52	10.5565	33.0718	2.73903	13.5571	-3.96687	-24.3897	-1.31988	-17.1773	11.1342	3.02407	-18.69	-0.88548	-5.25752	-47.1876	-14.9154	-10.2215	7.52397	59.795	14.1475	8.93215	-11.705	-7.87445	-13.6459	-8.62158	-2.93105	11.0507	-27.4126	-0.158678	-15.0413	-19.8744	-43.7994	23.1032	11.941	-20.3423	-7.96537	-10.1119	-15.0073	45.9631	6.98707	-16.6479	15.0678	-7.56364	4.97935	79.469	-19.705	73.6772	44.6596	81.5205	84.3049
-10	-3.66899	16.1145	7.69398	15.3008	-0.283348	45.4083	32.224	8.8715	2.74347	8.77574	-5.64889	-4.77922	-6.74983	22.3693	-13.4231	66.8562	10.9818	67.3785	-0.578171	14.0649	-7.04425	8.09582	0.486224	3.85421	5.11977	-39.6418	11.9538	0.178512	14.2612	32.5752	35.9646	2.79646	-2.0885	-8.333	-4.29695	0.169981	32.9915	30.1446	-11.992	-4.97851	3.18678	48.0331	23.115	-40.4602	9.84071	35.6563	74.5249	88.5488	34.806
-9.52	-6.00843	0.10898	1.01715	1.4676	14.0366	7.57774	5.28896	-11.615	5.56236	-17.7926	-13.0806	-8.58995	76.7429	-5.732	-9.94107	-9.58678		8.19835	-49.3687		45.8761	-12.1477	-17.9982	-14.9702	11.6094	28.1779	-35.8001	6.56529	-15.7686	-5.62645	-8.55457	44.6962	-16.9086	-8.03653	7.05222	10.4795	4.69886	-11.4028	28.813	34.0496	3.50413	15.1868	9.01475	71.7994	-8.61357		60.5693	86.6869
-9	28.3493	32.0982	22.9584	37.3511	39.7632	14.7559	9.61629	19.0912	1.92326	10.8788	4.45903	-14.1005	-17.9842	-16.1246	-21.1449	-7.12727	62.1289	35.3983	-32.9912	26.9263	-33.8761	-5.44333	2.93315	-8.22627	-2.55606	-7.47685	46.4452	15.6099	24.9983	34.962	-18.0177	28.5192	18.5487	-6.96921	1.97257	6.60157	0.711717	-28.5758	-2.39535	20.1983	-3.94711	39.2463	2.63127	-8.75516	10.6077	71.7498	77.2642	67.1585	69.4756
-8.52	57.2072	62.1985	0.203429	43.345	17.0227	39.6469	24.6535	-5.39267	3.15829	-12.5786	-8.04443	1.07127	-9.7421	32.4405	49.1467	-14.2149	16.5223	-11.2331	4.35398	35.2448	10.2419	-17.0653	-8.2658	45.2148	-20.2418	-21.803	-0.719369	-2.89587	-5.6	11.1273	4.27139	-5.09735	41.8171	0.517848	-2.09906	4.91758	-32.5553	-23.8463	-0.82651	43.5504	-3.2	23.5636	3.62242	-46.8555	9.25074	50.2454		109.075	92.1388
-8	44.6382	54.2793	41.0201	78.7707	55.7759	25.8791	27.6893	39.4928	34.0813	-4.83457	-15.0808	-8.81132	17.372	-7.67582	-20.9689	35.6496	-3.7686	-18.9686	49.7935	-32.0354	0.566372	-6.61739	5.26545	1.14638	0.895385	-18.275	-29.8003	-6.22149	-24.7273	-12.3438	-22.3009	-5.32153	0.625369	-22.7339	-12.5232	-7.66494	-13.3313	-11.2574	-10.0253	-10.4595	9.53388	-5.60661	13.0737	-0.460177	3.9528	81.1903	84.9878	61.6847	79.3005
-7.52	42.8437	90.1046	76.4676	76.2133	103.553	104.94	59.4042	28.0758	29.0657	18.9192	20.8404	-7.5503	-7.90541	-9.35946	13.14	36.6215	-18.9686	-0.185124	32.2832	-8.18879	-10.5251	-2.28486	-15.828	-12.6062	-0.849468	-38.4557	-4.78304	10.3603	-12.9521	-1.43471	1.80531	28.7316	4.51917	-14.3732	-17.6424	-7.17872	52.6058	-35.5782	-7.13247	-4.84628	12.1521	52.4694	4.14159	-4.22419	6.84366	63.7927	86.5709	101.633
-7	108.072	117.422	155.652	93.1779	110.506	57.4906	32.4691	80.2206	56.9058	-16.4486	36.8621	4.6211	7.7447	-16.3924	-27.91	-4.13223	15.114	4.14545	-9.29794	23.4808	13.0029	-9.80749	-2.60505	1.66423	21.9637	8.04316	0.42856	3.76198	11.1736	-13.3686	-3.09145	-15.7522	-11.174	-9.36079	-0.126497	-7.12733	0.382643	-2.41065	33.0145	18.5983	11.4975	-10.4463	-17.8289	77.9115	-11.4572	47.7737	61.9512	66.9582	51.0125
-6.52	47.1665	91.0201	36.7262	58.1299	96.8033	93.1851	48.6848	161.516	78.5802	8.41206	9.58612	-4.30091	4.2856	7.95133	10.9359	59.2661	4.13223	1.09091	8.70796	4.30678	15.7876	-14.9939	-13.7566	-13.468	-24.9024	8.67835	-20.9382	25.3686	2.72397	7.76198	36.8968	1.84071	-43.1858	5.35637	8.81132	-0.474365	23.5785	6.22178	54.0981	-19.0545	12.1719	-6.30083	-5.55752	-8.62537	-17.0265		81.8417	53.181	81.1277
-6	130.238	77.1142	113.986	64.7268	101.126	78.1967	96.342	13.6231	116.14	-9.99328	-1.16219	-7.65308	67.6819	15.4664	80.4087	89.8777	15.3653	22.076	17.2389	30.5015	-18.4543	3.87793	14.5116	-2.22951	0.918344	23.9994	13.2854	62.7372	0.786777	70.5653	55.5516	2.44248	45.7817	2.81061	-10.5467	-6.26952	26.3794	-8.11969	-19.1857	31.1273	8.46281	60.5818	11.5162	73.9941	3.29204	125.564	115.928	114.976	76.996
-5.52	61.6972	85.8907	97.8713	118.723	56.2482	122.319	105.176	63.5429	81.6913	19.3778	5.17453	1.25707	80.9214	54.3047	90.6405	66.0364	78.3868	90.6975	-12.7316	11.528	2.32448	11.2583	5.10732	-16.0296	13.6527	38.9378	31.7594	-0.171901	-0.489256	37.3223	-14.7257	91.9646	-2.40708	-0.00790608	6.23394	9.66913	51.4043	40.3	90.5104	24.9917	30.043	-1.42149	53.9705	-10.8319	17.8407		38.351	82.85	63.3327
-5	112.031	91.4923		109.859		88.4481	82.9924	98.4067	118.61	32.0394	16.3063	17.2471	11.2114	32.9762	96.2348	161.845	138.81	104.575	52.8024	19.3274	-1.9351	5.62913	1.88955	-4.19022	73.743	85.9953	88.1381	26.2678	16.2446	29.5736	92.236	-1.08555	36.3068	33.2806	7.13919	39.1627	78.7556	66.4958	20.0046	69.8975	58.1884	66.2413	47.292	63.3038	106.372	45.4894			121.28
[truncated: 44 more columns]

## Sheet: Fig_S11
Fig_S11b
Log[Drug]	O1LE6									O2LE6									O3LE6									O4LE6									O5LE6									O6LE6
-12	-3.8502	-19.5316	-15.1399	-4.9694	6.34104	-2.4664	2.0891	0.183167	-19.7287		6.63964	-0.281799	-18.9406	16.0358	13.8258	-18.8737	-20.713	-0.592102	-5.1267	0.687233	-14.1523	6.55856	2.69118	2.47869	-11.9066	21.591	-2.8216	-7.7209	3.56872	-11.1202	-5.7974	-18.3122	14.3957	12.4212	21.7836	-1.1209							10.388	-0.647797	-16.2541	23.5955	3.88577	-4.2135	-2.9264
-11.52	13.5185	18.481	17.1411	15.3743	-1.1867	2.85946				5.11694	27.9022	12.3983				-0.592102	-2.4314	-6.9461	-9.1412	3.40042					-7.0575	6.31923		10.5658	8.68008	-1.4434	5.58827	4.9296	13.8311	19.0585	28.0698	34.2223		-0.170998	-1.0016	12.1684		15.5258	10.8339	-7.0018	-2.6544	28.839	31.7182	13.2022	1.37597
-11	20.5404	9.64775		18.1596	0.619957	-0.452698		16.2832		-21.7935	4.31406	-22.2642	-20.2156	2.7337				-9.1755		6.19667		12.6784	-7.6785	0.566269				4.9334	7.21614	-1.766	-6.3996	-4.3107	-5.3646	21.048	18.6238	5.76719	6.41815	5.78139	25.106	20.5831	9.87345	-2.9186	1.97179	-15.9196	1.6931	6.50749	4.61142	-11.1189	14.8062
-10.52		-13.1549	21.6818	16.5787	1.56093	-5.3646		14.812	20.0951	-15.9241		-8.3937	23.898			3.97829		-13.6344	-0.1987		-7.8123					-4.9395	-7.0018	8.05978	24.1134	23.7164	-2.2029	14.9603	-7.6605	-4.2473	22.3855	15.9154							6.26349	1.91605	3.86684	0.0468063	9.43352	-5.4541	9.26357
-10				12.702	0.751709	9.35213				-19.2464	38.0628	-6.9263	-30.0753	-2.0262	6.26107	-22.9424	-9.1198	-15.8639	11.2908	-17.8068		-11.1209	8.25851	-8.231	-0.369103	15.1813	13.0076	9.9455	25.9991	17.2652	20.7754	27.795	3.64989	25.4283	30.0426	37.3152	19.5411	5.17231	31.6675	33.7577	27.8929	19.1807		3.92257	1.58163	1.91948	0.983147	-1.662	28.3624
-9.52	18.3569		32.9714	13.7747	-10.2199	12.1186		15.3971	20.2455		-7.1755	-21.4059	-24.6779		-18.9406	-5.1068	6.48645	-9.2312	-7.4524		-4.49			-1.0487	6.26349		-9.3985	27.2398	43.5167	44.7822	40.3099	41.1379	42.7564	40.5085	50.7403	30.2265	38.4228	31.3906	35.1559	81.4411	65.3341	62.7417	41.7119	21.591	39.4267	8.42696	0.0468063	-16.8071	18.1202
-9	34.212	32.0286	29.2744	20.4555	1.07162	15.4496	33.7709	34.4062	30.9956	2.18226	8.19003	4.56322	-3.0886			6.15202	-13.6902	-0.3134	24.2477	23.1957	12.4536	22.6655	22.9205	23.0055	26.2172	30.5646	12.7847	51.5311	33.9143	52.5981	65.5842	66.7322	55.2712	58.2302	71.02	60.3368	60.5713	46.8115	46.2578	72.3889	53.7745	57.9819	43.7184	46.0036	36.9186	19.5459	15.9176	4.8221	21.5698
-8.52	32.3511	30.5646	24.436	24.7087	-0.0951996	5.9082	29.5745	42.6986	35.9443	0.770287	-10.5254	-9.1135	3.32867	-12.6933	-0.751198	-34.034	-13.4672	-11.5164	23.5556	18.5998	3.59422	27.9779	38.8575	46.6347	39.4267	57.0952	34.8006	93.2656	95.6724	92.9431	77.1769	79.2659	71.4182	77.4232	75.6176	79.697	58.6056	55.6709	54.785	76.7663	68.819	71.6664	72.5342	65.79	68.0195	12.8745	-2.8324	-17.6966	25
-8	44.0874	48.1814	41.755	12.175	7.43256	11.554	48.1991	55.9732	50.8406	-13.294	23.168	-7.9784	-20.598	-10.4409	-9.4634			-20.4343	62.703	59.1593	45.4826	64.1867	54.9645	52.4996	72.7571	85.8552	67.9638	70.6367	72.3736	84.6805	78.0803	77.3651	77.1016	86.6519	79.5632	77.7576	77.3211	65.3055	54.0098	88.3259	67.3316	76.7238	92.3764	94.6058	90.1469	27.6217	13.9045	1.87266	27.4516
-7.52	64.6321	55.65	60.3147	22.695	37.7317	15.9389	61.2396	56.2574	56.2742	-18.3605	-3.0503	3.56654	-20.6831	-11.3334		8.38148		-20.49	73.6389	59.4361	66.496	84.9685	73.1539	73.1114	79.2783	81.1733	101.35	89.3701	83.9361	92.3724	89.5789	91.7807	86.0032	96.0478	86.7857	84.4618	77.9025	80.4772	73.7773	81.6111	84.246	79.2737	92.3206	92.3206	90.0912	45.2247	26.7088	25.0468	53.9826
-7	69.4705	74.0856	77.7579	57.4355	50.0583	54.3867	80.2821	76.3198	67.1078	2.45911	17.8523			-17.1557	-9.0384	-5.1068	-4.6609	-7.169	93.1296	79.0099	76.7951	89.8559	81.4411	87.5184	97.0582	96.7796	87.8617	91.3799	89.9656	96.7642	92.7028	90.0117	92.9852	92.6706	90.0792	94.9443	88.7275	92.9358	71.1749	92.7033	88.1559	76.2138	94.4943	90.0354	94.6058	58.0056	50.7491	42.2987	73.1202
-6.52	82.5466	82.8444	76.7653	79.6611	79.6234	70.5902	84.9299	83.4419	82.6896				-4.5336	10.5534	15.2708		-15.8082	-11.6836	79.2314	90.7486	80.9756	96.6556	102.308	66.8216	90.3141	94.5501	81.1733	93.5634	99.7168	93.0671	101.473	96.4667	100.061	98.4218	97.9202	92.704	97.1163	91.7176	84.6854	100.523	99.588	84.586	94.4943	94.4943	87.9175	80.2434	83.1695	87.1255	85.3392
-6	93.6874	86.8392	81.0827	85.4951	84.0648	76.6312	94.0081	90.9486	79.3124								-4.6609	-0.592102	91.1916	89.8903	94.4031	97.8031	85.4785	88.6659	101.461	101.183	85.6322	96.5905	98.1785	100.163	88.2615	91.4043	96.2597	93.8409	94.9611	95.7301	92.7696	95.5936	84.8792	92.7883	90.7908	90.8333	98.9533	107.927	83.4028	91.3624	86.7743	72.7996	95.3198
-5.52	91.5039	91.6528	82.6955	86.6619	92.27	73.2437	89.2098	91.9183	89.3603	6.27973	4.86776	17.437	8.98098	7.36604	4.30614	-2.8216	10.8339	3.86684	84.7131	82.1661	88.7829	90.1533	94.7432	84.076	96.9467	103.412	92.2649	94.4814	96.3424	99.171	96.9372	94.2837	95.6198	98.4051	98.5221	95.5796	82.1384	82.3875	75.0785	87.4334	93.0858	74.7688	89.9797	94.4943	85.5765	88.5768	95.2247	77.4579	98.4012
-5	89.3204	91.1814	93.3649	89.4471	88.0921	76.1419	96.2317	89.795	84.5788	2.56986	-6.2065		9.40597	22.878	21.3481	-11.9066	1.91605		91.2746	93.268	92.0221	94.9982	95.9757	91.0458	94.8288	96.7238	94.4943	94.6799	95.4987	95.201	94.3966	96.6361	95.6198	95.7635	88.9256	95.1617	93.7387	96.4518	83.3289	97.2506	100.948	91.5558	103.412	92.2091	101.183	81.0159	81.9991	95.2013	90.5911
Fig_S11c
Log[Drug]	O1LE6									O2LE6									O3LE6									O4LE6									O5LE6									O6LE6
-12	4.06771	3.90069	3.39336	4.0327	3.92072	3.90009	3.98962	4.06802	3.54694	2.13342	2.21118	2.42117	5.04586	2.17253	2.31664	0.677054	1.59943	1.02294	2.5295	2.33943	2.20985	2.46999	2.19683	2.15678	4.36192	2.31887	1.95454	2.23643	2.36602	2.36868	2.67606	2.16739	2.12734	2.14824	1.02294	3.79928	2.31418	2.65842	2.67902	2.55078	2.48095	2.53195	2.31426	1.9407	0.344623	0.344623	0.0481731	-0.392796	5.40572
-11.52	4.74373	4.24815	3.76473	3.91928	3.90129	3.85022	3.58685	4.23671	3.77903	2.18459	2.20785	2.68766	2.5566	2.23277	3.07143	1.77929	1.39189	2.50796	2.2032	3.32098	2.44377	2.45185	2.18109	2.30637	0.820021	1.02755	2.68782	2.41719	3.40338	2.6551	2.34368	2.52339	2.35669	1.75162	2.8723	2.66938	2.57602	2.94617	3.15152	2.7257	2.6254	2.89582	3.22741	4.70781	2.26414	2.26414	2.71252	0.637367	-3.32367
-11	5.99634	3.26705	3.43029	3.87228	3.91976	4.06411	4.09236	3.60949	4.39748	2.37	2.50225	2.31219	2.1828	2.1828	2.08353	1.9407	3.05677	2.84924	2.23178	3.42797	2.33611	2.23722	2.19683	2.08661	5.0906	1.92687	3.60097	2.28561	2.30953	2.49693	2.35772	2.30295	2.39742	3.98375	1.56714	2.49874	2.73484	2.56937	3.31101	2.42241	2.81641	3.20767	1.747	3.73933	0.489142	0.489142	-0.107463	0.0518788	-6.3018
-10.52	3.59059	4.04756	3.39378	3.85214	3.95764	3.85837	3.59081	3.56053	3.47448	2.25902	2.23244	2.65975	2.1982	2.23757	2.16911	4.72165	1.37806	2.32349	2.25902	2.28228	2.54943	2.12803	2.14138	2.14069	0.630936	3.24586	2.4849	2.86908	2.57668	2.7076	2.74076	2.28515	2.76746	1.57637	1.94993	2.49874	3.13025	3.09902	3.41734	2.55728	2.78629	3.35349	2.30965	1.747	0.192692	0.192692	0.485437	0.340917	-1.12448
-10	3.11976	5.22421	4.07988	4.16722	4.26146	4.38711	3.86451	3.57864	4.31794	3.64462	2.62719	2.78668	2.06025	2.1828	2.29199	2.6786	2.1344	1.37806	2.84317	2.65443	2.97608	2.16774	2.34676	2.22216	3.80389	1.19358	2.49874	3.02658	2.49428	2.70693	2.72296	2.79347	2.56995	1.76545	1.58559	1.56714	3.12759	3.46917	3.57617	3.05055	2.99989	3.54313	4.13594	3.1859	0.774476	0.774476	3.45364	0.470614	-6.95482
-9.52	4.53811	3.81845	3.89818	3.79339	4.17417	4.46192	3.88433	3.70544	3.49995	2.36203	2.4976	2.92291	2.35943	2.15404	2.34539	3.43033	1.36422	3.78083	2.46703	2.86908	2.67836	2.37038	2.32999	2.2184	1.93148	2.12979	2.31887	2.78336	2.8126	2.80927	2.84619	2.58296	2.72022	1.76545	1.2028	2.47106	2.99269	3.33095	4.09784	2.75411	3.73722	4.1942	7.99145	10.1775	1.67494	1.67494	0.326095	1.23027	1.98835
-9	4.24437	4.68541	3.40595	3.86892	4.42523	4.18257	3.88263	3.8713	3.51241	2.8445	2.31152	2.49428	3.04576	2.17424	2.34334	1.92687	6.73242	6.53411	2.6531	2.67503	3.04851	2.91362	2.70379	2.80682	3.03371	3.03371	2.49412	3.65658	3.17345	3.67452	2.9749	3.07314	3.46987	2.66476	3.95147	5.06293	3.48313	3.9317	4.77502	3.72044	3.70778	4.58101	2.21741	12.7509	0.741125	0.741125	0.181576	1.97139	-2.53009
-8.52	3.80292	4.0098	4.03204	4.31157	4.25882	4.35737	4.07	4.76288	3.77535	3.29639	2.4132	3.20933	2.22935	3.45344	2.26598	3.06599	1.18436	1.38267	3.64927	3.80411	4.18623	3.53525	4.02989	2.92663	1.89919	5.41343	2.84463	4.37496	3.99484	5.74128	6.56707	6.61089	6.20115	5.91151	5.88384	4.40804	6.04299	5.64492	6.28954	8.27519	9.21859	10.0453	7.5026	13.6733			2.67917	1.07093	-1.47296
-8	4.1038	4.07106	3.60192	3.94206	4.27201	4.02646	4.85742	4.84893	4.68844	2.81459	2.65244	3.1462	2.52305	2.76198	2.62266	2.49412	3.6148	1.53947	11.9901	12.2692	10.2755	10.8849	10.4485	8.44326	10.7171	9.70706	5.46877	15.3268	15.1148	16.7449	27.4037	26.6311	23.8074	19.9269	24.9446	21.2413	13.2042	18.1697	22.7864	24.8922	32.8443	29.0019	29.5472	40.4681	3.21648	3.21648	0.767064	-0.11858	4.57993
-7.52	6.00892	6.37148	5.90527	4.93383	4.22741	4.99306	4.68193	6.37395	4.32021	2.895	3.10234	3.11896	2.47958	2.57132	2.80922	3.05216	1.00911	2.44801	38.329	41.6231	33.61	32.4962	32.299	34.1126	16.8232	31.0553	35.575	37.8418	44.9592	58.6118	43.0054	55.0074	48.586	48.419	72.5528	64.0624	39.0633	46.4823	48.2261	47.7888	46.5069	50.1562	52.6803	36.834	2.98303	2.98303	1.76388	4.00207	-3.30903
-7	10.4893	10.462	11.7147	9.28241	6.26562	8.07435	10.4045	10.5346	7.97766	2.81127	3.15019	4.05332	2.99954	2.81196	3.49829	5.61635	3.21819	2.5633	77.394	77.7575	68.5542	65.6395	57.0787	60.1228		51.2599	46.3298	72.0078	74.6368	66.9645	59.2359	63.6719	58.7266	59.326	73.941	65.8379	59.3634	78.1496	92.3943	62.4498	64.4647	75.7752	66.3683	83.054	11.3874	11.3874	10.0089	10.6537	8.17008
-6.52	30.014	29.4802	21.2906	22.4843	22.4037	19.6008	23.0762	21.5769	17.7658	3.71705	3.05649	5.1073	2.86844	3.106	4.25376	6.91228	3.75777	4.41265	92.1418	88.9307	79.5007	72.857	65.7035	67.211	74.0655	77.3583	79.2169	78.7922	74.258	83.8123		77.1208	64.8005	70.5143	83.6074	72.8664	78.0067	72.6033	81.7269	68.8298	72.3025	83.356	82.6758		31.2199	31.2199	46.2944	28.6852	25.6289
-6	54.1159	52.442	44.9608	37.9018	38.8868	37.7795	39.9021	40.8132	41.2403	3.25984	4.66736	5.41565	4.11821	4.07405	5.63839	2.48029	2.65554	5.06293	110.978	113.918	123.269	97.4669	76.0121	83.0328	91.1386	99.5137	77.9441	104.57	98.4331	106.255	72.6154	73.8394	78.8837		92.1163	88.2977	84.6809	85.3567	108.227	75.6527	74.2263	71.2109	120.525	84.5021	54.5987	54.5987	45.8497	60.6166	64.775
-5.52	54.3333	68.5093	58.9467	46.6116	50.0109	49.2733	47.2295	53.7567	52.5954	8.98895	7.5276	7.22257	5.76984	5.61169	7.37184	4.49106	4.42649	10.3573	114.296	123.17	95.0625	94.3772	95.1296	80.2916	91.8903	99.8688		102.287	102.358		81.8337	72.2635	80.981	90.0087	116.144	98.8911	99.1442	100.369	108.699	80.5552	73.0758	80.0287	94.5467	93.3246	78.8001	78.8001	69.3397	87.2601	61.7236
-5	73.3598	82.2115	60.0642	63.6209	63.3142	65.0045	51.1507	58.9513	48.4491	16.7808	14.8237	14.215	18.5342	14.2817	15.7604	11.4227	17.086	21.2736		121.198	127.001	100.932	110.321	113.709	113.34		97.1155	112.633			105.275		98.5438		105.099	112.565	92.0049	94.8711	101.869	86.3956	96.7296	94.1831	124.768	128.356	102.612500*	102.612	76.914		118.815
Fig_S11d
Log[Drug]	O4LE4						O4LE5									O4LE6									O4LE7									O4LE8
-12	4.83414		-8.7134		-10.8678	-0.936997	-3.478	-21.2934	-10.4999	-24.8425	-18.4063	-14.0215	7.97406	-7.6244	-4.264	-7.7209	3.56872	-11.1202	-5.7974	-18.3122	14.3957	12.4212	21.7836	-1.1209	5.30558	-4.8923	-12.733	-1.883	-0.208099	-16.5056	-3.2274	22.4524	-2.0571	-12.3977	-4.8203	-3.3671	-5.6011	0.206688	18.6656	6.26725	-13.7	1.13537
-11.52	13.0471	8.40714	20.4163				20.6149	38.3557	9.62294	-7.9428	7.11263	-8.1498	19.6269	38.218	27.7856	10.5658	8.68008	-1.4434	5.58827	4.9296	13.8311	19.0585	28.0698	34.2223	11.5335	13.2455	15.2305	7.48901	4.21445	9.48385	32.4836	21.3489	42.8324	14.3134	21.1815	-2.3983	1.16341	10.5955	20.3089	-4.0602	-1.4624	2.39605
-11		8.65527	3.04765	14.6949	5.44954	17.0857	-4.6938	9.49888	12.5508	-2.7111	12.7961	-15.5834	17.8548	27.4178	14.9457	4.9334	7.21614	-1.766	-6.3996	-4.3107	-5.3646	21.048	18.6238	5.76719	25.0067	7.06726	19.399	-4.2354	-19.0273	3.76279	32.3665	18.8244	27.4345	14.0885	21.7351	14.8497	2.54784	0.217949	18.1479	4.5736	10.5841	33.4421
-10.52	10.9876	14.9328	18.3073	10.6825		15.9488	2.20403	13.0967	9.05226	-14.0967	4.77904	-14.8495	16.7012	24.0741	20.5632	8.05978	24.1134	23.7164	-2.2029	14.9603	-7.6605	-4.2473	22.3855	15.9154	36.5196	13.1215	30.515	10.8765	-4.6118	7.30082	39.8732	28.9894	33.9548	26.6829	14.6767	28.6205	3.95477	-0.614998	13.1617	5.59234	6.48373	18.0973
-10		3.44465	9.57331	23.9738	15.1965	19.209	11.0621	15.5283	8.9282	-16.468	1.29746	-13.024	16.0491	30.494	18.4566	9.9455	25.9991	17.2652	20.7754	27.795	3.64989	25.4283	30.0426	37.3152	30.912	22.4013	39.5964	4.77904	-4.2354	0.187134	39.589	34.2056	43.2671	5.07524	27.3403	11.8049	-5.4661	-6.0063	15.8293	-4.1493	12.6598	11.3991
-9.52	13.8163	7.48907	22.6246	25.1441	33.3529	8.96044	10.7891	20.7389	17.29	12.3068	-0.358597	-16.1104	30.2934	20.4294	33.0687	27.2398	43.5167	44.7822	40.3099	41.1379	42.7564	40.5085	50.7403	30.2265	29.7954	31.0609	40.6137	14.7533	4.30855	6.28458	34.6235	38.6026	45.7749	13.483	14.7978	22.2541	0.330513	-1.0989	21.5583	10.5969	17.6134	23.573
-9	29.0014	17.2156	19.2005			25.2611	24.1382	31.3586	28.8029	6.66096	7.05617	-0.960899	40.0738	31.9486	25.4952	51.5311	33.9143	52.5981	65.5842	66.7322	55.2712	58.2302	71.02	60.3368	50.9108	57.9824	64.8058	28.6043	24.1441	25.7626	68.5958	61.4569	59.9355	10.6977	6.47655	22.1503	-4.7682	5.55304	28.1427	15.0029	22.6689	22.3633
-8.52	10.5658	5.30558	29.9195	26.7491	32.2996	23.9905	29.7954	40.3159	28.6789	-3.6708	-0.0386963	-1.4878	27.1503	28.8723	39.8732	93.2656	95.6724	92.9431	77.1769	79.2659	71.4182	77.4232	75.6176	79.697	64.5825	59.1734	57.1139	43.5468	40.7239	43.8667	54.9367	67.0577	71.5884	18.8806	26.4753	29.6239	29.8085	24.7211	36.5506	30.7552	20.988	25.8907
-8	31.6316	34.088	41.4325	32.2829	31.564	29.1733	35.7008	48.9506	59.4463	9.5215	11.2717	13.7182	48.383	49.6202	44.9055	70.6367	72.3736	84.6805	78.0803	77.3651	77.1016	86.6519	79.5632	77.7576	74.0608	77.7579	74.8548	59.6561	53.4646	60.8794	74.9823	74.9154	83.8097	30.3505	38.7582	38.4468	27.6925	25.4414	37.7886	33.6203	36.6384	38.4211
-7.52	42.028	41.6806	36.1226	35.9109	33.9715	35.5263	71.0585	72.7209	64.8058	39.5571	33.4973	24.3511	57.6284	63.6471	63.1957	89.3701	83.9361	92.3724	89.5789	91.7807	86.0032	96.0478	86.7857	84.4618	86.7896	85.152	83.291	74.147	71.7381	81.1478	90.9653	82.4555	87.421	64.1546	42.5815	54.9164	48.6839	50.89	54.6944	53.231	58.2356	61.6484
-7	48.9755	46.0724	53.9876	53.6995	51.8772	46.0423	82.9188	82.7948	77.3857	65.0385	57.9248	60.2207	80.9341	74.6312	79.279	91.3799	89.9656	96.7642	92.7028	90.0117	92.9852	92.6706	90.0792	94.9443	95.598	91.4295	85.3505	88.3932	84.5729	79.5858	85.933	88.7083	90.2631	60.3486	66.6804	72.7008	60.4684	68.6286	77.0139	66.1563	80.9789	74.7009
-6.52	64.6321	59.5207	69.0487	71.8726	63.9982	65.6366	81.5293	89.0475	90.7099	89.8047	76.3489	83.1427	88.9256	94.3926	91.1325	93.5634	99.7168	93.0671	101.473	96.4667	100.061	98.4218	97.9202	92.704	96.8634	91.6528	96.1191	93.5685	95.6763	90.1999	99.6924	93.2223	98.171	81.714	77.5101	86.4196	85.5681	80.0979	89.0235	82.3542	77.7317	78.1901
-6	73.2172	67.3366	60.3892	68.228	67.275	64.901	90.7844	85.673	86.3926	76.9699	84.4035	79.153	90.0792	89.0928	88.8588	96.5905	98.1785	100.163	88.2615	91.4043	96.2597	93.8409	94.9611	95.7301	95.6228	96.8138	93.4641	92.8158	93.832	91.8183	93.3393	92.8545	86.4847	85.001	82.9769	88.3918	86.356	84.0711	90.3179	89.8674	84.8119	90.3513
-5.52	76.2939	86.2437	82.5466	72.7587	77.8913	84.3113	88.7746	86.5663	87.4595	90.1058	83.6696	79.1718	89.3436	89.1764	94.9945	94.4814	96.3424	99.171	96.9372	94.2837	95.6198	98.4051	98.5221	95.5796	100.833	92.422	96.8138	90.708	92.6088	90.7833	93.2558	94.7772	94.5932	88.4783	84.9837	95.3118	84.9603	91.7248	90.2841	87.8299	81.2208	88.8105
-5	88.7746	78.3782	91.7272	89.26	93.9579	91.5672	89.3204	92.5709	83.1422	88.6567	86.6242	83.6884	91.9015	84.9466	93.0718	94.6799	95.4987	95.201	94.3966	96.6361	95.6198	95.7635	88.9256	95.1617	96.8138	93.7867	92.6453	88.6003	87.3205	91.7431	94.0583	89.9287	96.6831	84.9318	84.2571	89.7412	84.4988	88.517	88.9222	88.3265	85.2576	91.8157
Fig_S11e
Log[Drug]	O4LE4									O4LE5									O4LE6									O4LE7									O4LE8
-12	5.02866	3.66108	3.79537	4.45521	4.07106	4.04566	4.02188	3.78469	3.79537	4.3048	3.87929	4.61994	3.97515	4.68756	4.16818	3.64685	4.31596	4.32785	2.23643	2.36602	2.36868	2.67606	2.16739	2.12734	2.14824	1.02294	3.79928	4.70555	3.88139	4.18898	3.84398	3.84446	3.87276	3.95395	3.59449	3.60213	4.88685	4.89557	4.87588	4.74084	5.07335	4.84439	4.84347	5.09197	4.72285
-11.52	3.79033	4.07862	4.9867	4.54968	4.26242	4.15548	4.16567	4.16425	4.9867	3.70682	4.00015	3.72361	4.05308	3.83967	3.86173	4.29105	4.0833	3.6644	2.41719	3.40338	2.6551	2.34368	2.52339	2.35669	1.75162	2.8723	2.66938	3.3514	3.51379	3.34174	3.86293	4.02454	4.18736	4.10029	3.74592	4.36719	4.92375	5.29401	5.1115	4.78514	5.30288	4.76098	4.74096	4.76505	4.92787
-11	4.08449	3.67535	4.06351	4.01112	3.97491	3.61091	3.51043	4.02075	4.06351	3.51044	3.39126	4.78192	4.29359	4.02383	3.99697	3.75611	4.40087	4.22171	2.28561	2.30953	2.49693	2.35772	2.30295	2.39742	3.98375	1.56714	2.49874	5.60398	3.96532	4.16129	3.82336	4.06267	4.03174	3.81413	4.07481	4.58174	5.0347	4.93322	5.01251	4.70575	4.81879	4.76299	4.774	4.73244	4.774
-10.52	3.69759	4.06687	3.52512	4.34107	4.22501	3.80762	3.70488	3.83762	3.52512	4.32116	3.61073	3.87258	3.90849	3.99625	3.91928	3.69893	4.48013	4.11613	2.86908	2.57668	2.7076	2.74076	2.28515	2.76746	1.57637	1.94993	2.49874	4.51965	6.17132	4.76849	3.98618	4.14828	4.0514	3.60808	3.80281	4.57041	5.0534	4.95317	5.08033	4.77421	4.90048	4.77363	4.96197	4.81619	4.83239
-10	3.32622	3.89818	3.5973	3.85765	4.02502	3.99613	3.85828	4.35842	3.5973	3.54317	4.04756	4.41726	4.08281	4.00464	3.8893	4.47163	4.29473	4.70316	3.02658	2.49428	2.70693	2.72296	2.79347	2.56995	1.76545	1.58559	1.56714	3.63633	4.22213	3.93426	4.06123	4.08809	4.13581	4.89789	3.73969	4.40993	5.15014	5.21123	5.17458	4.89962	4.97987	4.8838	4.83175	4.96964	4.90571
-9.52	3.67955	4.03246	3.72906	4.21518	3.92647	3.7929	4.29247	3.66638	3.72906	3.77438	3.89482	3.82516	3.99241	4.18688	4.19503	3.4742	3.99414	4.10991	2.78336	2.8126	2.80927	2.84619	2.58296	2.72022	1.76545	1.2028	2.47106	4.52678	4.32452	4.4009	4.39454	4.55592	4.70099	4.76203	4.57466	4.64769	5.22968	5.30697	5.64532	4.9908	4.96635	5.08313	5.0713	4.92297	5.28826
-9	3.88181	3.74417	3.97707	4.04157	3.91784	3.83875	3.93782	4.02981	3.97707	5.55068	4.29431	3.76599	4.18664	3.97275	4.02215	3.99584	4.40908	5.11527	3.65658	3.17345	3.67452	2.9749	3.07314	3.46987	2.66476	3.95147	5.06293	5.59181	4.44286	5.4634	4.20655	4.26601	4.23196	6.14073	5.2483	8.78631	5.36706	5.48126	6.50876	5.15159	5.10154	5.41219	5.06896	5.18426	5.58578
-8.52	4.06351	3.96616	3.26411	4.20295	4.28184	4.28568	4.07255	4.2769	3.26411	5.41808	3.578	5.09706	4.19144	4.55784	4.20367	3.94433	4.25907	4.44786	4.37496	3.99484	5.74128	6.56707	6.61089	6.20115	5.91151	5.88384	4.40804	6.95519	10.6803	8.40964	5.81098	4.94893	5.98938	8.14833	9.14237	8.77669	5.4648	5.68696	6.82641	4.88293	5.2931	6.0726	5.12458	5.62329	6.27139
-8	3.83061	3.70599	5.02069	4.28975	4.00224	5.34	4.01113	4.34115	5.02069	4.52972	4.92376	7.43693	4.44825	4.58757	4.76094	4.94233	5.22226	4.35445	15.3268	15.1148	16.7449	27.4037	26.6311	23.8074	19.9269	24.9446	21.2413	19.0993	25.2494	16.3411	14.3144	11.2312	12.8766	17.2566	18.2263	16.5156	5.7468	5.97768	6.62046	5.45504	5.72226	6.02054	5.45428	5.67764	6.20362
-7.52	3.78362	4.2108	4.03204	4.59356	4.11639	3.67006	4.00405	4.10566	4.03204	5.64888	7.61653	8.15324	5.08849	5.35658	5.68485	6.45915	7.13618	7.32695	37.8418	44.9592	58.6118	43.0054	55.0074	48.586	48.419	72.5528	64.0624	37.663	37.8279	34.2682	29.2235	29.8377	33.7069	31.0328	28.5097	31.1567	7.06403	7.80305	7.82175	6.01795	6.95881	8.6294	5.86795	6.2292	7.2281
-7	4.57462	5.09161	4.54483	4.21326	4.20726	4.48013	4.90327	4.77817	4.54483	14.8195	15.4716	11.9245	14.4902	10.6077	13.3375	15.5705	13.1474	10.3991	72.0078	74.6368	66.9645	59.2359	63.6719	58.7266	59.326	73.941	65.8379	60.0625	58.8888	58.966	44.6969	52.556	54.4002	47.2717	45.6897	52.8235	14.6742	15.2038	14.2094	15.768	13.8247	10.963	9.8559	9.76319	11.4407
-6.52	6.04166	5.51124	6.0127	4.72545	4.99233	5.70909	5.05187	5.5353	6.0127	29.7819	30.1977	30.0865	27.1522	26.2712	29.0204	22.4529	28.4084	28.0566	78.7922	74.258	83.8123		77.1208	64.8005	70.5143	83.6074	72.8664	70.7144	78.6501	64.7905	60.9199	60.6178	64.5352	58.9395	57.5859	56.1436	25.1709	22.3771	18.004	22.8855	25.0463	21.9021	22.4308	23.9331	26.8982
-6	10.6542	10.2443	9.66098	6.57782	6.99746	7.86869	7.52338	9.73336	9.66098	63.681	48.45	48.2	38.7614	44.5492	46.4045	41.696	41.7393	42.925	104.57	98.4331	106.255	72.6154	73.8394	78.8837		92.1163	88.2977	72.9788	78.3442	75.8163	62.5418	67.3429	73.2357	61.0922	75.923	66.1479	37.0404	46.5266	38.2826	33.9121	34.6625	38.8051	40.252	40.4462	37.8224
-5.52	16.4292	14.475	16.1212	12.8737	11.7652	10.6869	11.7396	11.281	16.1212	49.4949	67.1866	65.2722	54.3142	55.3901	49.2155	47.2145	52.5988	49.7596	102.287	102.358		81.8337	72.2635	80.981	90.0087	116.144	98.8911				64.21	70.629	75.4267	65.7225	61.18	71.46	42.238	49.7966	41.5765	36.8903	40.7041	43.0451	46.8132	52.4866	45.1409
-5	28.045	27.6879	22.1093	20.8072	21.276	19.4878	21.1043	21.4719	22.1093	78.9325	56.9275	78.2275	58.4589	57.7053	48.7489	64.1845	58.1993	61.51	112.633			105.275		98.5438		105.099	112.565	76.0752	83.765	77.4583	71.4989	78.4569	86.8342	65.123	63.0314	84.7287	53.9455	45.6312	44.9253	56.7525	55.9914	63.1958	50.584	54.1892	49.713
[truncated: 5 more columns]
